# Supplementary material for: Identification of a Novel Luminal Molecular Subtype of Breast Cancer
Source: PLoS One. 2014 Jul 30;9(7):e103514. doi: 10.1371/journal.pone.0103514 (PMC4116208; doi:10.1371/journal.pone.0103514)
Supplement: Table S1 — 710 intrinsic genes used for assigning molecular subtypes to 1,593 tumor samples. (XLS) [file pone.0103514.s002.xls]

## Sheet: Sheet1
	Gene Symbol	Gene Title
1	ABAT	4-aminobutyrate aminotransferase
2	ABCC3	ATP-binding cassette, sub-family C (CFTR/MRP), member 3
3	ABLIM1	actin binding LIM protein 1
4	ACAA2	acetyl-CoA acyltransferase 2
5	ACADM	acyl-CoA dehydrogenase, C-4 to C-12 straight chain
6	ACADSB	acyl-CoA dehydrogenase, short/branched chain
7	ACAT1	acetyl-CoA acetyltransferase 1
8	ACOX2	acyl-CoA oxidase 2, branched chain
9	ACSL1	acyl-CoA synthetase long-chain family member 1
10	ACTG2	actin, gamma 2, smooth muscle, enteric
11	ADAM9	ADAM metallopeptidase domain 9
12	ADAMDEC1	ADAM-like, decysin 1
13	ADH1B	alcohol dehydrogenase 1B (class I), beta polypeptide
14	ADRA2A	adrenoceptor alpha 2A
15	AGL	amylo-alpha-1, 6-glucosidase, 4-alpha-glucanotransferase
16	AGR2	anterior gradient 2 homolog (Xenopus laevis)
17	AHNAK	AHNAK nucleoprotein
18	AIM1	absent in melanoma 1
19	AK2	adenylate kinase 2
20	AKAP1	A kinase (PRKA) anchor protein 1
21	AKR1A1	aldo-keto reductase family 1, member A1 (aldehyde reductase)
22	AKR7A2	aldo-keto reductase family 7, member A2 (aflatoxin aldehyde reductase)
23	AKR7A3	aldo-keto reductase family 7, member A3 (aflatoxin aldehyde reductase)
24	AKT3	v-akt murine thymoma viral oncogene homolog 3 (protein kinase B, gamma)
25	ALCAM	activated leukocyte cell adhesion molecule
26	ALDH1A1	aldehyde dehydrogenase 1 family, member A1
27	ALDH3A2	aldehyde dehydrogenase 3 family, member A2
28	AMFR	autocrine motility factor receptor, E3 ubiquitin protein ligase
29	ANK3	ankyrin 3, node of Ranvier (ankyrin G)
30	ANKRD27	ankyrin repeat domain 27 (VPS9 domain)
31	ANP32E	acidic (leucine-rich) nuclear phosphoprotein 32 family, member E
32	ANXA1	annexin A1
33	ANXA3	annexin A3
34	ANXA9	annexin A9
35	AOC3	amine oxidase, copper containing 3 (vascular adhesion protein 1)
36	AP3M2	adaptor-related protein complex 3, mu 2 subunit
37	APBB2	amyloid beta (A4) precursor protein-binding, family B, member 2
38	APOBEC3B	apolipoprotein B mRNA editing enzyme, catalytic polypeptide-like 3B
39	APOD	apolipoprotein D
40	AQP1	aquaporin 1 (Colton blood group)
41	AQP3	aquaporin 3 (Gill blood group)
42	AR	androgen receptor
43	AREG	Amphiregulin
44	ARHGDIB	Rho GDP dissociation inhibitor (GDI) beta
45	ARMC1	armadillo repeat containing 1
46	ARMCX2	armadillo repeat containing, X-linked 2
47	ARNT2	aryl-hydrocarbon receptor nuclear translocator 2
48	ASF1A	ASF1 anti-silencing function 1 homolog A (S. cerevisiae)
49	ASPM	asp (abnormal spindle) homolog, microcephaly associated (Drosophila)
50	ASPN	asporin
51	ATAD2	ATPase family, AAA domain containing 2
52	ATP2B1	ATPase, Ca++ transporting, plasma membrane 1
53	ATP6V0A4	ATPase, H+ transporting, lysosomal V0 subunit a4
54	ATP6V1G1	ATPase, H+ transporting, lysosomal 13kDa, V1 subunit G1
55	ATP7B	ATPase, Cu++ transporting, beta polypeptide
56	ATP8A1	ATPase, aminophospholipid transporter (APLT), class I, type 8A, member 1
57	BACE2	beta-site APP-cleaving enzyme 2
58	BAG1	BCL2-associated athanogene
59	BAMBI	BMP and activin membrane-bound inhibitor homolog (Xenopus laevis)
60	BCL11A	B-cell CLL/lymphoma 11A (zinc finger protein)
61	BCL2	B-cell CLL/lymphoma 2
62	BCL2A1	BCL2-related protein A1
63	BEX1	brain expressed, X-linked 1
64	BIK	BCL2-interacting killer (apoptosis-inducing)
65	BIRC5	baculoviral IAP repeat containing 5
66	BLVRA	biliverdin reductase A
67	BMI1	BMI1 polycomb ring finger oncogene
68	BMP7	bone morphogenetic protein 7
69	BSPRY	B-box and SPRY domain containing
70	BST2	bone marrow stromal cell antigen 2
71	BTG2	BTG family, member 2
72	BTG3	BTG family, member 3
73	BTN3A3	butyrophilin, subfamily 3, member A3
74	BUB1	budding uninhibited by benzimidazoles 1 homolog (yeast)
75	BUB3	budding uninhibited by benzimidazoles 3 homolog (yeast)
76	CA12	carbonic anhydrase XII
77	CA2	carbonic anhydrase II
78	CALCA	calcitonin-related polypeptide alpha
79	CALML4	calmodulin-like 4
80	CALML5	calmodulin-like 5
81	CAP2	CAP, adenylate cyclase-associated protein, 2 (yeast)
82	CAPN6	calpain 6
83	CASP1	caspase 1, apoptosis-related cysteine peptidase
84	CASP7	caspase 7, apoptosis-related cysteine peptidase
85	CAV1	caveolin 1, caveolae protein, 22kDa
86	CAV2	caveolin 2
87	CBR3	carbonyl reductase 3
88	CBR4	carbonyl reductase 4
89	CBS	cystathionine-beta-synthase
90	CCL18	chemokine (C-C motif) ligand 18 (pulmonary and activation-regulated)
91	CCNB1	cyclin B1
92	CCNB2	cyclin B2
93	CCND1	cyclin D1
94	CCNE1	cyclin E1
95	CD24	CD24 molecule
96	CD36	CD36 molecule (thrombospondin receptor)
97	CD38	CD38 molecule
98	CD3D	CD3d molecule, delta (CD3-TCR complex)
99	CD58	CD58 molecule
100	CD59	CD59 molecule, complement regulatory protein
101	CDC42BPA	CDC42 binding protein kinase alpha (DMPK-like)
102	CDC6	cell division cycle 6 homolog (S. cerevisiae)
103	CDH1	cadherin 1, type 1, E-cadherin (epithelial)
104	CDH3	cadherin 3, type 1, P-cadherin (placental)
105	CDKN1B	cyclin-dependent kinase inhibitor 1B (p27, Kip1)
106	CDKN1C	cyclin-dependent kinase inhibitor 1C (p57, Kip2)
107	CDKN2A	cyclin-dependent kinase inhibitor 2A
108	CDKN3	cyclin-dependent kinase inhibitor 3
109	CEACAM5	carcinoembryonic antigen-related cell adhesion molecule 5
110	CEBPG	CCAAT/enhancer binding protein (C/EBP), gamma
111	CELSR1	cadherin, EGF LAG seven-pass G-type receptor 1 (flamingo homolog, Drosophila)
112	CELSR2	cadherin, EGF LAG seven-pass G-type receptor 2 (flamingo homolog, Drosophila)
113	CENPA	centromere protein A
114	CENPE	centromere protein E, 312kDa
115	CENPF	centromere protein F, 350/400kDa (mitosin)
116	CFLAR	CASP8 and FADD-like apoptosis regulator
117	CGA	glycoprotein hormones, alpha polypeptide
118	CHI3L1	chitinase 3-like 1 (cartilage glycoprotein-39)
119	CHI3L2	chitinase 3-like 2
120	CHST2	carbohydrate (N-acetylglucosamine-6-O) sulfotransferase 2
121	CIRBP	cold inducible RNA binding protein
122	CITED2	Cbp/p300-interacting transactivator, with Glu/Asp-rich carboxy-terminal domain, 2
123	CKS2	CDC28 protein kinase regulatory subunit 2
124	CLDN3	claudin 3
125	CLDN4	claudin 4
126	CLDN8	claudin 8
127	CLGN	calmegin
128	CLN5	ceroid-lipofuscinosis, neuronal 5
129	CLU	clusterin
130	CMAS	cytidine monophosphate N-acetylneuraminic acid synthetase
131	CNN3	calponin 3, acidic
132	CNTNAP2	contactin associated protein-like 2
133	COL11A1	collagen, type XI, alpha 1
134	COL4A5	collagen, type IV, alpha 5
135	COL6A3	collagen, type VI, alpha 3
136	COL9A1	collagen, type IX, alpha 1
137	COL9A3	collagen, type IX, alpha 3
138	COLEC12	collectin sub-family member 12
139	COX6C	cytochrome c oxidase subunit VIc
140	CP	ceruloplasmin (ferroxidase)
141	CPA3	carboxypeptidase A3 (mast cell)
142	CPB1	carboxypeptidase B1 (tissue)
143	CRABP1	cellular retinoic acid binding protein 1
144	CRABP2	cellular retinoic acid binding protein 2
145	CRAT	carnitine O-acetyltransferase
146	CRIP1	cysteine-rich protein 1 (intestinal)
147	CRYAB	crystallin, alpha B
148	CRYZ	crystallin, zeta (quinone reductase)
149	CSDA	cold shock domain protein A
150	CSRP2	cysteine and glycine-rich protein 2
151	CST6	cystatin E/M
152	CSTB	cystatin B (stefin B)
153	CTBP2	C-terminal binding protein 2
154	CTDSPL	CTD (carboxy-terminal domain, RNA polymerase II, polypeptide A) small phosphatase-like
155	CTNNAL1	catenin (cadherin-associated protein), alpha-like 1
156	CTNND2	catenin (cadherin-associated protein), delta 2 (neural plakophilin-related arm-repeat protein)
157	CTPS	CTP synthase 1
158	CTSH	cathepsin H
159	CTSK	cathepsin K
160	CTSL2	cathepsin L2
161	CTSS	cathepsin S
162	CTTN	cortactin
163	CX3CL1	chemokine (C-X3-C motif) ligand 1
164	CXCL1	chemokine (C-X-C motif) ligand 1 (melanoma growth stimulating activity, alpha)
165	CXCL9	chemokine (C-X-C motif) ligand 9
166	CYBRD1	cytochrome b reductase 1
167	CYC1	cytochrome c-1
168	CYFIP2	cytoplasmic FMR1 interacting protein 2
169	DACH1	dachshund homolog 1 (Drosophila)
170	DBI	diazepam binding inhibitor (GABA receptor modulator, acyl-CoA binding protein)
171	DDHD2	DDHD domain containing 2
172	DDX17	DEAD (Asp-Glu-Ala-Asp) box helicase 17
173	DDX58	DEAD (Asp-Glu-Ala-Asp) box polypeptide 58
174	DHCR7	7-dehydrocholesterol reductase
175	DHRS7	dehydrogenase/reductase (SDR family) member 7
176	DIO1	deiodinase, iodothyronine, type I
177	DLK1	delta-like 1 homolog (Drosophila)
178	DMD	dystrophin
179	DNAJC1	DnaJ (Hsp40) homolog, subfamily C, member 1
180	DNAJC12	DnaJ (Hsp40) homolog, subfamily C, member 12
181	DNALI1	dynein, axonemal, light intermediate chain 1
182	DPT	dermatopontin
183	DPYSL2	dihydropyrimidinase-like 2
184	DSC2	desmocollin 2
185	DSG2	desmoglein 2
186	DST	Dystonin
187	DUSP14	dual specificity phosphatase 14
188	DUSP4	dual specificity phosphatase 4
189	DUSP6	dual specificity phosphatase 6
190	E2F1	E2F transcription factor 1
191	E2F5	E2F transcription factor 5, p130-binding
192	EAF2	ELL associated factor 2
193	ECHDC1	enoyl CoA hydratase domain containing 1
194	ECHDC3	enoyl CoA hydratase domain containing 3
195	EDNRB	endothelin receptor type B
196	EEF1A2	eukaryotic translation elongation factor 1 alpha 2
197	EFHC1	EF-hand domain (C-terminal) containing 1
198	EFNA4	ephrin-A4
199	EFNB2	ephrin-B2
200	EFS	embryonal Fyn-associated substrate
201	EGFR	epidermal growth factor receptor
202	EGLN3	egl nine homolog 3 (C. elegans)
203	EIF2C2	Eukaryotic translation initiation factor 2C, 2
204	EIF4EBP1	eukaryotic translation initiation factor 4E binding protein 1
205	ELF3	E74-like factor 3 (ets domain transcription factor, epithelial-specific )
206	ELOVL5	ELOVL fatty acid elongase 5
207	EN1	engrailed homeobox 1
208	ENC1	ectodermal-neural cortex 1 (with BTB-like domain)
209	EPAS1	endothelial PAS domain protein 1
210	EPHX2	epoxide hydrolase 2, cytoplasmic
211	EPN3	epsin 3
212	ERBB2	v-erb-b2 erythroblastic leukemia viral oncogene homolog 2, neuro/glioblastoma derived oncogene homolog (avian)
213	ESR1	estrogen receptor 1
214	ETFA	electron-transfer-flavoprotein, alpha polypeptide
215	ETFB	electron-transfer-flavoprotein, beta polypeptide
216	EZH2	enhancer of zeste homolog 2 (Drosophila)
217	F2R	coagulation factor II (thrombin) receptor
218	F2RL1	coagulation factor II (thrombin) receptor-like 1
219	FABP4	fatty acid binding protein 4, adipocyte
220	FABP7	fatty acid binding protein 7, brain
221	FADD	Fas (TNFRSF6)-associated via death domain
222	FAH	fumarylacetoacetate hydrolase (fumarylacetoacetase)
223	FAM3C	family with sequence similarity 3, member C
224	FASN	fatty acid synthase
225	FBL	fibrillarin
226	FBLN2	fibulin 2
227	FBP1	fructose-1,6-bisphosphatase 1
228	FCGBP	Fc fragment of IgG binding protein
229	FDXR	ferredoxin reductase
230	FGF13	fibroblast growth factor 13
231	FGFR2	fibroblast growth factor receptor 2
232	FGFR4	fibroblast growth factor receptor 4
233	FGG	fibrinogen gamma chain
234	FHL1	four and a half LIM domains 1
235	FIGF	c-fos induced growth factor (vascular endothelial growth factor D)
236	FJX1	four jointed box 1 (Drosophila)
237	FKBP11	FK506 binding protein 11, 19 kDa
238	FLNB	filamin B, beta
239	FMO5	flavin containing monooxygenase 5
240	FMOD	fibromodulin
241	FOLR1	folate receptor 1 (adult)
242	FOXA1	forkhead box A1
243	FOXC1	forkhead box C1
244	FUBP1	far upstream element (FUSE) binding protein 1
245	FUCA1	fucosidase, alpha-L- 1, tissue
246	FXYD3	FXYD domain containing ion transport regulator 3
247	FXYD6	FXYD domain containing ion transport regulator 6
248	FYCO1	FYVE and coiled-coil domain containing 1
249	FZD1	frizzled family receptor 1
250	FZD10	frizzled family receptor 10
251	FZD6	frizzled family receptor 6
252	FZD7	frizzled family receptor 7
253	GABRE	gamma-aminobutyric acid (GABA) A receptor, epsilon
254	GABRP	gamma-aminobutyric acid (GABA) A receptor, pi
255	GALE	UDP-galactose-4-epimerase
256	GALNT10	UDP-N-acetyl-alpha-D-galactosamine:polypeptide N-acetylgalactosaminyltransferase 10 (GalNAc-T10)
257	GALNT14	UDP-N-acetyl-alpha-D-galactosamine:polypeptide N-acetylgalactosaminyltransferase 14 (GalNAc-T14)
258	GALNT3	UDP-N-acetyl-alpha-D-galactosamine:polypeptide N-acetylgalactosaminyltransferase 3 (GalNAc-T3)
259	GALNT7	UDP-N-acetyl-alpha-D-galactosamine:polypeptide N-acetylgalactosaminyltransferase 7 (GalNAc-T7)
260	GAMT	guanidinoacetate N-methyltransferase
261	GAS2L1	growth arrest-specific 2 like 1
262	GATA3	GATA binding protein 3
263	GATM	glycine amidinotransferase (L-arginine:glycine amidinotransferase)
264	GCAT	glycine C-acetyltransferase
265	GFRA1	GDNF family receptor alpha 1
266	GGH	gamma-glutamyl hydrolase (conjugase, folylpolygammaglutamyl hydrolase)
267	GLDC	glycine dehydrogenase (decarboxylating)
268	GNAS	GNAS complex locus
269	GPI	glucose-6-phosphate isomerase
270	GPR56	G protein-coupled receptor 56
271	GPRC5C	G protein-coupled receptor, family C, group 5, member C
272	GPSM2	G-protein signaling modulator 2
273	GPX3	glutathione peroxidase 3 (plasma)
274	GPX4	glutathione peroxidase 4
275	GPX7	glutathione peroxidase 7
276	GRB14	growth factor receptor-bound protein 14
277	GRB7	growth factor receptor-bound protein 7
278	GRIA2	glutamate receptor, ionotropic, AMPA 2
279	GSN	gelsolin
280	GSTA4	glutathione S-transferase alpha 4
281	GSTK1	glutathione S-transferase kappa 1
282	GSTM1	glutathione S-transferase mu 1
283	GSTM2	glutathione S-transferase mu 2 (muscle)
284	GSTM3	glutathione S-transferase mu 3 (brain)
285	GSTP1	glutathione S-transferase pi 1
286	GSTT1	glutathione S-transferase theta 1
287	GTPBP4	GTP binding protein 4
288	GULP1	GULP, engulfment adaptor PTB domain containing 1
289	GUSB	glucuronidase, beta
290	H1F0	H1 histone family, member 0
291	H2BFS	H2B histone family, member S (pseudogene)
292	H3F3B	H3 histone, family 3B (H3.3B)
293	HDAC2	histone deacetylase 2
294	HEBP1	heme binding protein 1
295	HINT1	histidine triad nucleotide binding protein 1
296	HIST1H1C	histone cluster 1, H1c
297	HIST1H2AE	histone cluster 1, H2ae
298	HIST1H2BD	histone cluster 1, H2bd
299	HIST1H2BE	histone cluster 1, H2be
300	HIST2H2BE	histone cluster 2, H2be
301	HMGB3	high mobility group box 3
302	HMGCS2	3-hydroxy-3-methylglutaryl-CoA synthase 2 (mitochondrial)
303	HN1	hematological and neurological expressed 1
304	HOXB2	homeobox B2
305	HOXB6	homeobox B6
306	HOXB7	homeobox B7
307	HOXC10	homeobox C10
308	HRASLS	HRAS-like suppressor
309	HSD17B2	hydroxysteroid (17-beta) dehydrogenase 2
310	HSD17B4	hydroxysteroid (17-beta) dehydrogenase 4
311	HSPA14	heat shock 70kDa protein 14
312	HSPA2	heat shock 70kDa protein 2
313	HSPB8	heat shock 22kDa protein 8
314	HTATIP2	HIV-1 Tat interactive protein 2, 30kDa
315	ICT1	immature colon carcinoma transcript 1
316	ID4	inhibitor of DNA binding 4, dominant negative helix-loop-helix protein
317	IDH2	isocitrate dehydrogenase 2 (NADP+), mitochondrial
318	IFI27	interferon, alpha-inducible protein 27
319	IFI44	interferon-induced protein 44
320	IFIT1	interferon-induced protein with tetratricopeptide repeats 1
321	IFIT5	interferon-induced protein with tetratricopeptide repeats 5
322	IFITM1	interferon induced transmembrane protein 1
323	IFRD1	interferon-related developmental regulator 1
324	IGF1	insulin-like growth factor 1 (somatomedin C)
325	IGFBP2	insulin-like growth factor binding protein 2, 36kDa
326	IGFBP5	insulin-like growth factor binding protein 5
327	IGFBP6	insulin-like growth factor binding protein 6
328	IGJ	immunoglobulin J polypeptide, linker protein for immunoglobulin alpha and mu polypeptides
329	IL13RA1	interleukin 13 receptor, alpha 1
330	IL6ST	interleukin 6 signal transducer (gp130, oncostatin M receptor)
331	IMPA2	inositol(myo)-1(or 4)-monophosphatase 2
332	INHBA	inhibin, beta A
333	INHBB	inhibin, beta B
334	INPP4B	inositol polyphosphate-4-phosphatase, type II, 105kDa
335	IQGAP2	IQ motif containing GTPase activating protein 2
336	IRS1	insulin receptor substrate 1
337	ISG20	interferon stimulated exonuclease gene 20kDa
338	ITGB1BP1	integrin beta 1 binding protein 1
339	ITM2A	integral membrane protein 2A
340	ITM2C	integral membrane protein 2C
341	KATNA1	katanin p60 (ATPase containing) subunit A 1
342	KCNK1	potassium channel, subfamily K, member 1
343	KCNN4	potassium intermediate/small conductance calcium-activated channel, subfamily N, member 4
344	KCNS3	potassium voltage-gated channel, delayed-rectifier, subfamily S, member 3
345	KCTD3	potassium channel tetramerisation domain containing 3
346	KDELR2	KDEL (Lys-Asp-Glu-Leu) endoplasmic reticulum protein retention receptor 2
347	KDELR3	KDEL (Lys-Asp-Glu-Leu) endoplasmic reticulum protein retention receptor 3
348	KIAA0020	KIAA0020
349	KIAA0182	KIAA0182
350	KIAA0922	KIAA0922
351	KIAA1324	KIAA1324
352	KIF13B	kinesin family member 13B
353	KIF23	kinesin family member 23
354	KIF2C	kinesin family member 2C
355	KIN	KIN, antigenic determinant of recA protein homolog (mouse)
356	KIT	v-kit Hardy-Zuckerman 4 feline sarcoma viral oncogene homolog
357	KLF4	Kruppel-like factor 4 (gut)
358	KLK10	kallikrein-related peptidase 10
359	KLK5	kallikrein-related peptidase 5
360	KLK7	kallikrein-related peptidase 7
361	KRT14	keratin 14
362	KRT15	keratin 15
363	KRT17	keratin 17
364	KRT18	keratin 18
365	KRT19	keratin 19
366	KRT23	keratin 23 (histone deacetylase inducible)
367	KRT5	keratin 5
368	KRT6B	keratin 6B
369	KRT7	keratin 7
370	KRT8	keratin 8
371	KYNU	kynureninase
372	LAMA3	laminin, alpha 3
373	LAMB3	laminin, beta 3
374	LAPTM4B	lysosomal protein transmembrane 4 beta
375	LAPTM5	lysosomal protein transmembrane 5
376	LASS2	Ceramide Synthase 2
377	LBP	lipopolysaccharide binding protein
378	LBR	lamin B receptor
379	LDHB	lactate dehydrogenase B
380	LEPROTL1	leptin receptor overlapping transcript-like 1
381	LGALS2	lectin, galactoside-binding, soluble, 2
382	LPHN2	latrophilin 2
383	LPL	lipoprotein lipase
384	LRBA	LPS-responsive vesicle trafficking, beach and anchor containing
385	LRIG1	leucine-rich repeats and immunoglobulin-like domains 1
386	LRRC17	leucine rich repeat containing 17
387	LRRFIP1	leucine rich repeat (in FLII) interacting protein 1
388	LSM1	LSM1 homolog, U6 small nuclear RNA associated (S. cerevisiae)
389	LTB	lymphotoxin beta (TNF superfamily, member 3)
390	LTF	lactotransferrin
391	LXN	latexin
392	LY6D	lymphocyte antigen 6 complex, locus D
393	LYN	v-yes-1 Yamaguchi sarcoma viral related oncogene homolog
394	LYPLA1	lysophospholipase I
395	MAD2L1	MAD2 mitotic arrest deficient-like 1 (yeast)
396	MAF	v-maf musculoaponeurotic fibrosarcoma oncogene homolog (avian)
397	MAGEA12	melanoma antigen family A, 12
398	MAGEA3	melanoma antigen family A, 3
399	MAGEA4	melanoma antigen family A, 4
400	MAGED2	melanoma antigen family D, 2
401	MAOA	monoamine oxidase A
402	MAOB	monoamine oxidase B
403	MAP1B	microtubule-associated protein 1B
404	MAP2K4	mitogen-activated protein kinase kinase 4
405	MAPT	microtubule-associated protein tau
406	MARCO	macrophage receptor with collagenous structure
407	MB	myoglobin
408	MCCC2	methylcrotonoyl-CoA carboxylase 2 (beta)
409	MCM2	minichromosome maintenance complex component 2
410	MELK	maternal embryonic leucine zipper kinase
411	MFAP2	microfibrillar-associated protein 2
412	MFAP3L	microfibrillar-associated protein 3-like
413	MGLL	monoglyceride lipase
414	MIA	melanoma inhibitory activity
415	MID1	midline 1 (Opitz/BBB syndrome)
416	MKI67	antigen identified by monoclonal antibody Ki-67
417	MKL2	MKL/myocardin-like 2
418	MKNK2	MAP kinase interacting serine/threonine kinase 2
419	MLF1	myeloid leukemia factor 1
420	MLF1IP	MLF1 interacting protein
421	MLPH	melanophilin
422	MMP1	matrix metallopeptidase 1 (interstitial collagenase)
423	MMP11	matrix metallopeptidase 11 (stromelysin 3)
424	MMP7	matrix metallopeptidase 7 (matrilysin, uterine)
425	MPHOSPH6	M-phase phosphoprotein 6
426	MRPL15	mitochondrial ribosomal protein L15
427	MRPL34	mitochondrial ribosomal protein L34
428	MRPL9	mitochondrial ribosomal protein L9
429	MRPS14	mitochondrial ribosomal protein S14
430	MSH2	mutS homolog 2, colon cancer, nonpolyposis type 1 (E. coli)
431	MSMB	microseminoprotein, beta-
432	MSX2	msh homeobox 2
433	MT1X	metallothionein 1X
434	MTA1	metastasis associated 1
435	MTMR2	myotubularin related protein 2
436	MTSS1	metastasis suppressor 1
437	MUC1	mucin 1, cell surface associated
438	MX1	myxovirus (influenza virus) resistance 1, interferon-inducible protein p78 (mouse)
439	MXI1	MAX interactor 1
440	MYB	v-myb myeloblastosis viral oncogene homolog (avian)
441	MYBL1	v-myb myeloblastosis viral oncogene homolog (avian)-like 1
442	MYC	v-myc myelocytomatosis viral oncogene homolog (avian)
443	MYO10	myosin X
444	MYO5C	myosin VC
445	MYO6	myosin VI
446	NANS	N-acetylneuraminic acid synthase
447	NAT1	N-acetyltransferase 1 (arylamine N-acetyltransferase)
448	NAT2	N-acetyltransferase 2 (arylamine N-acetyltransferase)
449	NAV2	neuron navigator 2
450	NDP	Norrie disease (pseudoglioma)
451	NDRG2	NDRG family member 2
452	NEBL	nebulette
453	NEDD4L	neural precursor cell expressed, developmentally down-regulated 4-like, E3 ubiquitin protein ligase
454	NEK2	NIMA (never in mitosis gene a)-related kinase 2
455	NEK4	NIMA (never in mitosis gene a)-related kinase 4
456	NELL2	NEL-like 2 (chicken)
457	NFE2L3	nuclear factor (erythroid-derived 2)-like 3
458	NFIB	nuclear factor I/B
459	NFIX	nuclear factor I/X (CCAAT-binding transcription factor)
460	NGFRAP1	nerve growth factor receptor (TNFRSF16) associated protein 1
461	NME1	NME/NM23 nucleoside diphosphate kinase 1
462	NMI	N-myc (and STAT) interactor
463	NPDC1	neural proliferation, differentiation and control, 1
464	NPEPPS	aminopeptidase puromycin sensitive
465	NQO1	NAD(P)H dehydrogenase, quinone 1
466	NRAS	neuroblastoma RAS viral (v-ras) oncogene homolog
467	NRBF2	nuclear receptor binding factor 2
468	NRG1	neuregulin 1
469	NRIP1	nuclear receptor interacting protein 1
470	NUCB2	nucleobindin 2
471	NUDT15	nudix (nucleoside diphosphate linked moiety X)-type motif 15
472	OGT	O-linked N-acetylglucosamine (GlcNAc) transferase
473	OLFM1	olfactomedin 1
474	OMD	osteomodulin
475	OSBPL3	oxysterol binding protein-like 3
476	OSR2	odd-skipped related 2 (Drosophila)
477	OXCT1	3-oxoacid CoA transferase 1
478	P2RY2	purinergic receptor P2Y, G-protein coupled, 2
479	PADI2	peptidyl arginine deiminase, type II
480	PAM	peptidylglycine alpha-amidating monooxygenase
481	PAPSS2	3'-phosphoadenosine 5'-phosphosulfate synthase 2
482	PBX1	pre-B-cell leukemia homeobox 1
483	PBX3	pre-B-cell leukemia homeobox 3
484	PCM1	pericentriolar material 1
485	PCNA	proliferating cell nuclear antigen
486	PDCD4	programmed cell death 4 (neoplastic transformation inhibitor)
487	PDCD5	programmed cell death 5
488	PDE4B	phosphodiesterase 4B, cAMP-specific
489	PDGFRA	platelet-derived growth factor receptor, alpha polypeptide
490	PDK3	pyruvate dehydrogenase kinase, isozyme 3
491	PDXK	pyridoxal (pyridoxine, vitamin B6) kinase
492	PECI	Enoyl-CoA Delta Isomerase 2
493	PEG10	paternally expressed 10
494	PEG3	paternally expressed 3
495	PER2	period homolog 2 (Drosophila)
496	PERP	PERP, TP53 apoptosis effector
497	PFKFB3	6-phosphofructo-2-kinase/fructose-2,6-biphosphatase 3
498	PHF15	PHD finger protein 15
499	PHGDH	phosphoglycerate dehydrogenase
500	PHYH	phytanoyl-CoA 2-hydroxylase
501	PIGT	phosphatidylinositol glycan anchor biosynthesis, class T
502	PIK3R1	phosphoinositide-3-kinase, regulatory subunit 1 (alpha)
503	PIK3R3	phosphoinositide-3-kinase, regulatory subunit 3 (gamma)
504	PIP	prolactin-induced protein
505	PIR	pirin (iron-binding nuclear protein)
506	PITPNC1	phosphatidylinositol transfer protein, cytoplasmic 1
507	PLAC8	placenta-specific 8
508	PLAT	plasminogen activator, tissue
509	PLCB1	phospholipase C, beta 1 (phosphoinositide-specific)
510	PLK2	polo-like kinase 2
511	PLOD2	procollagen-lysine, 2-oxoglutarate 5-dioxygenase 2
512	PLSCR1	phospholipid scramblase 1
513	PNPLA4	patatin-like phospholipase domain containing 4
514	POLB	polymerase (DNA directed), beta
515	PON3	paraoxonase 3
516	POP4	processing of precursor 4, ribonuclease P/MRP subunit (S. cerevisiae)
517	PPAP2B	phosphatidic acid phosphatase type 2B
518	PPFIA1	protein tyrosine phosphatase, receptor type, f polypeptide (PTPRF), interacting protein (liprin), alpha 1
519	PPFIBP2	PTPRF interacting protein, binding protein 2 (liprin beta 2)
520	PPIF	peptidylprolyl isomerase F
521	PPM1H	protein phosphatase, Mg2+/Mn2+ dependent, 1H
522	PPP1R3C	protein phosphatase 1, regulatory subunit 3C
523	PRAME	preferentially expressed antigen in melanoma
524	PRC1	protein regulator of cytokinesis 1
525	PRDX4	peroxiredoxin 4
526	PREP	prolyl endopeptidase
527	PRKACB	protein kinase, cAMP-dependent, catalytic, beta
528	PRKCI	protein kinase C, iota
529	PRKX	protein kinase, X-linked
530	PRLR	prolactin receptor
531	PRNP	prion protein
532	PRPSAP1	phosphoribosyl pyrophosphate synthetase-associated protein 1
533	PRSS16	protease, serine, 16 (thymus)
534	PRSS23	protease, serine, 23
535	PSD3	pleckstrin and Sec7 domain containing 3
536	PSMB10	proteasome (prosome, macropain) subunit, beta type, 10
537	PSMB4	proteasome (prosome, macropain) subunit, beta type, 4
538	PSMD12	proteasome (prosome, macropain) 26S subunit, non-ATPase, 12
539	PSMD3	proteasome (prosome, macropain) 26S subunit, non-ATPase, 3
540	PSPH	phosphoserine phosphatase
541	PTEN	phosphatase and tensin homolog
542	PTGER3	prostaglandin E receptor 3 (subtype EP3)
543	PTHLH	parathyroid hormone-like hormone
544	PTK6	PTK6 protein tyrosine kinase 6
545	PTN	pleiotrophin
546	PTPRF	protein tyrosine phosphatase, receptor type, F
547	PTPRK	protein tyrosine phosphatase, receptor type, K
548	PTPRN2	protein tyrosine phosphatase, receptor type, N polypeptide 2
549	PTPRT	protein tyrosine phosphatase, receptor type, T
550	PTTG1	pituitary tumor-transforming 1
551	PVALB	parvalbumin
552	PXMP2	peroxisomal membrane protein 2, 22kDa
553	PYCARD	PYD and CARD domain containing
554	QDPR	quinoid dihydropteridine reductase
555	QPRT	quinolinate phosphoribosyltransferase
556	RAB11FIP1	RAB11 family interacting protein 1 (class I)
557	RAB27A	RAB27A, member RAS oncogene family
558	RAB31	RAB31, member RAS oncogene family
559	RABEP1	rabaptin, RAB GTPase binding effector protein 1
560	RABGAP1L	RAB GTPase activating protein 1-like
561	RACGAP1	Rac GTPase activating protein 1
562	RAD51AP1	RAD51 associated protein 1
563	RALGPS1	Ral GEF with PH domain and SH3 binding motif 1
564	RANBP1	RAN binding protein 1
565	RARA	retinoic acid receptor, alpha
566	RARRES1	retinoic acid receptor responder (tazarotene induced) 1
567	RARRES3	retinoic acid receptor responder (tazarotene induced) 3
568	RB1CC1	RB1-inducible coiled-coil 1
569	RBBP8	retinoblastoma binding protein 8
570	RBM8A	RNA binding motif protein 8A
571	RBP4	retinol binding protein 4, plasma
572	RDX	radixin
573	REPS2	RALBP1 associated Eps domain containing 2
574	RFC3	replication factor C (activator 1) 3, 38kDa
575	RFC4	replication factor C (activator 1) 4, 37kDa
576	RGS10	regulator of G-protein signaling 10
577	RGS5	regulator of G-protein signaling 5
578	RLN2	relaxin 2
579	RNF141	ring finger protein 141
580	RPL19	ribosomal protein L19
581	RPL29	ribosomal protein L29
582	RRAGD	Ras-related GTP binding D
583	RRM2	ribonucleotide reductase M2
584	RSU1	Ras suppressor protein 1
585	S100A14	S100 calcium binding protein A14
586	S100A8	S100 calcium binding protein A8
587	S100A9	S100 calcium binding protein A9
588	S100P	S100 calcium binding protein P
589	SCD	stearoyl-CoA desaturase (delta-9-desaturase)
590	SCML1	sex comb on midleg-like 1 (Drosophila)
591	SCNN1A	sodium channel, non-voltage-gated 1 alpha subunit
592	SCPEP1	serine carboxypeptidase 1
593	SCRIB	scribbled homolog (Drosophila)
594	SCRN1	secernin 1
595	SCUBE2	signal peptide, CUB domain, EGF-like 2
596	SDC1	syndecan 1
597	SDC2	syndecan 2
598	SELENBP1	selenium binding protein 1
599	SEMA3B	sema domain, immunoglobulin domain (Ig), short basic domain, secreted, (semaphorin) 3B
600	SEMA3C	sema domain, immunoglobulin domain (Ig), short basic domain, secreted, (semaphorin) 3C
601	SERPINA3	serpin peptidase inhibitor, clade A (alpha-1 antiproteinase, antitrypsin), member 3
602	SERPINA5	serpin peptidase inhibitor, clade A (alpha-1 antiproteinase, antitrypsin), member 5
603	SERPINB5	serpin peptidase inhibitor, clade B (ovalbumin), member 5
604	SERPINH1	serpin peptidase inhibitor, clade H (heat shock protein 47), member 1, (collagen binding protein 1)
605	SFRP1	secreted frizzled-related protein 1
606	SGCE	sarcoglycan, epsilon
607	SH3BGRL	SH3 domain binding glutamic acid-rich protein like
608	SIAH2	siah E3 ubiquitin protein ligase 2
609	SLC16A6	solute carrier family 16, member 6 (monocarboxylic acid transporter 7)
610	SLC19A2	solute carrier family 19 (thiamine transporter), member 2
611	SLC1A1	solute carrier family 1 (neuronal/epithelial high affinity glutamate transporter, system Xag), member 1
612	SLC24A3	solute carrier family 24 (sodium/potassium/calcium exchanger), member 3
613	SLC25A4	solute carrier family 25 (mitochondrial carrier; adenine nucleotide translocator), member 4
614	SLC27A2	solute carrier family 27 (fatty acid transporter), member 2
615	SLC39A4	solute carrier family 39 (zinc transporter), member 4
616	SLC39A6	solute carrier family 39 (zinc transporter), member 6
617	SLC5A6	solute carrier family 5 (sodium-dependent vitamin transporter), member 6
618	SLC9A3R1	solute carrier family 9, subfamily A (NHE3, cation proton antiporter 3), member 3 regulator 1
619	SLPI	secretory leukocyte peptidase inhibitor
620	SMARCE1	SWI/SNF related, matrix associated, actin dependent regulator of chromatin, subfamily e, member 1
621	SNRPD1	small nuclear ribonucleoprotein D1 polypeptide 16kDa
622	SNRPN	small nuclear ribonucleoprotein polypeptide N
623	SNX1	sorting nexin 1
624	SNX7	sorting nexin 7
625	SOD2	superoxide dismutase 2, mitochondrial
626	SOX4	SRY (sex determining region Y)-box 4
627	SOX9	SRY (sex determining region Y)-box 9
628	SP110	SP110 nuclear body protein
629	SPAG5	sperm associated antigen 5
630	SPDEF	SAM pointed domain containing ets transcription factor
631	SPG20	spastic paraplegia 20 (Troyer syndrome)
632	SQLE	squalene epoxidase
633	SQRDL	sulfide quinone reductase-like (yeast)
634	SREBF1	sterol regulatory element binding transcription factor 1
635	SRI	sorcin
636	SRPK1	SRSF protein kinase 1
637	SSFA2	sperm specific antigen 2
638	STAT1	signal transducer and activator of transcription 1, 91kDa
639	STC1	stanniocalcin 1
640	STC2	stanniocalcin 2
641	STK24	serine/threonine kinase 24
642	STMN1	stathmin 1
643	STOM	stomatin
644	SYCP2	synaptonemal complex protein 2
645	SYNGR1	synaptogyrin 1
646	TAP1	transporter 1, ATP-binding cassette, sub-family B (MDR/TAP)
647	TARBP1	TAR (HIV-1) RNA binding protein 1
648	TBL1XR1	transducin (beta)-like 1 X-linked receptor 1
649	TBX3	T-box 3
650	TCEAL1	transcription elongation factor A (SII)-like 1
651	TCEAL4	transcription elongation factor A (SII)-like 4
652	TCF7L1	transcription factor 7-like 1 (T-cell specific, HMG-box)
653	TCF7L2	transcription factor 7-like 2 (T-cell specific, HMG-box)
654	TCN1	transcobalamin I (vitamin B12 binding protein, R binder family)
655	TCP1	t-complex 1
656	TFAP2B	transcription factor AP-2 beta (activating enhancer binding protein 2 beta)
657	TFF1	trefoil factor 1
658	TFF3	trefoil factor 3 (intestinal)
659	TFPI2	tissue factor pathway inhibitor 2
660	TFRC	transferrin receptor (p90, CD71)
661	TGFB2	transforming growth factor, beta 2
662	TGFBR3	transforming growth factor, beta receptor III
663	TIMP3	TIMP metallopeptidase inhibitor 3
664	TK1	thymidine kinase 1, soluble
665	TLR7	toll-like receptor 7
666	TM4SF1	transmembrane 4 L six family member 1
667	TMEM14A	transmembrane protein 14A
668	TNC	tenascin C
669	TNFRSF17	tumor necrosis factor receptor superfamily, member 17
670	TNFRSF21	tumor necrosis factor receptor superfamily, member 21
671	TNFSF4	tumor necrosis factor (ligand) superfamily, member 4
672	TOB1	transducer of ERBB2, 1
673	TOM1L1	target of myb1 (chicken)-like 1
674	TOP2A	topoisomerase (DNA) II alpha 170kDa
675	TP53	tumor protein p53
676	TP53BP2	tumor protein p53 binding protein, 2
677	TPD52	tumor protein D52
678	TPD52L1	tumor protein D52-like 1
679	TPM1	tropomyosin 1 (alpha)
680	TRAF4	TNF receptor-associated factor 4
681	TRAM1	translocation associated membrane protein 1
682	TRIM2	tripartite motif containing 2
683	TRIM29	tripartite motif containing 29
684	TRPS1	trichorhinophalangeal syndrome I
685	TRPV6	transient receptor potential cation channel, subfamily V, member 6
686	TSTA3	tissue specific transplantation antigen P35B
687	TTC12	tetratricopeptide repeat domain 12
688	TTK	TTK protein kinase
689	TTLL4	tubulin tyrosine ligase-like family, member 4
690	TTYH1	tweety homolog 1 (Drosophila)
691	TULP3	tubby like protein 3
692	TUSC3	tumor suppressor candidate 3
693	TXNIP	thioredoxin interacting protein
694	TYMS	thymidylate synthetase
695	UBE2C	ubiquitin-conjugating enzyme E2C
696	UBE2E3	ubiquitin-conjugating enzyme E2E 3
697	UCHL1	ubiquitin carboxyl-terminal esterase L1 (ubiquitin thiolesterase)
698	UCHL3	ubiquitin carboxyl-terminal esterase L3 (ubiquitin thiolesterase)
699	VAV3	vav 3 guanine nucleotide exchange factor
700	VGLL1	vestigial like 1 (Drosophila)
701	WASF3	WAS protein family, member 3
702	WFDC2	WAP four-disulfide core domain 2
703	WNT5A	wingless-type MMTV integration site family, member 5A
704	WWP1	WW domain containing E3 ubiquitin protein ligase 1
705	XBP1	X-box binding protein 1
706	YWHAZ	tyrosine 3-monooxygenase/tryptophan 5-monooxygenase activation protein, zeta polypeptide
707	ZDHHC13	zinc finger, DHHC-type containing 13
708	ZFP36L2	zinc finger protein 36, C3H type-like 2
709	ZNF165	zinc finger protein 165
710	ZNF217	zinc finger protein 217
