# Supplementary material for: Identification of a Novel Luminal Molecular Subtype of Breast Cancer
Source: PLoS One. 2014 Jul 30;9(7):e103514. doi: 10.1371/journal.pone.0103514 (PMC4116208; doi:10.1371/journal.pone.0103514)
Supplement: Table S2 — 518 intrinsic genes used for assigning molecular subtypes to tumor samples from NKI cohort. (XLS) [file pone.0103514.s003.xls]

## Sheet: Table_S2
	Gene Symbol	Gene Title
1	ABAT	4-aminobutyrate aminotransferase
2	ABCC3	ATP-binding cassette, sub-family C (CFTR/MRP), member 3
3	ACAA2	acetyl-CoA acyltransferase 2
4	ACADM	acyl-CoA dehydrogenase, C-4 to C-12 straight chain
5	ACADSB	acyl-CoA dehydrogenase, short/branched chain
6	ACAT1	acetyl-CoA acetyltransferase 1
7	ACOX2	acyl-CoA oxidase 2, branched chain
8	ACTG2	actin, gamma 2, smooth muscle, enteric
9	ADAM9	ADAM metallopeptidase domain 9
10	ADRA2A	adrenoceptor alpha 2A
11	AGL	amylo-alpha-1, 6-glucosidase, 4-alpha-glucanotransferase
12	AGR2	anterior gradient 2 homolog (Xenopus laevis)
13	AHNAK	AHNAK nucleoprotein
14	AIM1	absent in melanoma 1
15	AK2	adenylate kinase 2
16	AKAP1	A kinase (PRKA) anchor protein 1
17	AKR1A1	aldo-keto reductase family 1, member A1 (aldehyde reductase)
18	AKR7A2	aldo-keto reductase family 7, member A2 (aflatoxin aldehyde reductase)
19	AKR7A3	aldo-keto reductase family 7, member A3 (aflatoxin aldehyde reductase)
20	AKT3	v-akt murine thymoma viral oncogene homolog 3 (protein kinase B, gamma)
21	ALCAM	activated leukocyte cell adhesion molecule
22	AMFR	autocrine motility factor receptor, E3 ubiquitin protein ligase
23	ANK3	ankyrin 3, node of Ranvier (ankyrin G)
24	ANXA1	annexin A1
25	ANXA3	annexin A3
26	ANXA9	annexin A9
27	AOC3	amine oxidase, copper containing 3 (vascular adhesion protein 1)
28	AP3M2	adaptor-related protein complex 3, mu 2 subunit
29	APBB2	amyloid beta (A4) precursor protein-binding, family B, member 2
30	APOD	apolipoprotein D
31	AQP1	aquaporin 1 (Colton blood group)
32	AQP3	aquaporin 3 (Gill blood group)
33	AR	androgen receptor
34	AREG	Amphiregulin
35	ARHGDIB	Rho GDP dissociation inhibitor (GDI) beta
36	ATP2B1	ATPase, Ca++ transporting, plasma membrane 1
37	ATP7B	ATPase, Cu++ transporting, beta polypeptide
38	ATP8A1	ATPase, aminophospholipid transporter (APLT), class I, type 8A, member 1
39	BACE2	beta-site APP-cleaving enzyme 2
40	BAG1	BCL2-associated athanogene
41	BCL2	B-cell CLL/lymphoma 2
42	BCL2A1	BCL2-related protein A1
43	BIK	BCL2-interacting killer (apoptosis-inducing)
44	BIRC5	baculoviral IAP repeat containing 5
45	BLVRA	biliverdin reductase A
46	BMI1	BMI1 polycomb ring finger oncogene
47	BMP7	bone morphogenetic protein 7
48	BST2	bone marrow stromal cell antigen 2
49	BTG2	BTG family, member 2
50	BTG3	BTG family, member 3
51	BTN3A3	butyrophilin, subfamily 3, member A3
52	BUB1	budding uninhibited by benzimidazoles 1 homolog (yeast)
53	BUB3	budding uninhibited by benzimidazoles 3 homolog (yeast)
54	CA12	carbonic anhydrase XII
55	CA2	carbonic anhydrase II
56	CALCA	calcitonin-related polypeptide alpha
57	CAP2	CAP, adenylate cyclase-associated protein, 2 (yeast)
58	CAPN6	calpain 6
59	CASP1	caspase 1, apoptosis-related cysteine peptidase
60	CASP7	caspase 7, apoptosis-related cysteine peptidase
61	CAV1	caveolin 1, caveolae protein, 22kDa
62	CAV2	caveolin 2
63	CBR3	carbonyl reductase 3
64	CBS	cystathionine-beta-synthase
65	CCNB1	cyclin B1
66	CCNB2	cyclin B2
67	CCND1	cyclin D1
68	CD24	CD24 molecule
69	CD36	CD36 molecule (thrombospondin receptor)
70	CD38	CD38 molecule
71	CD3D	CD3d molecule, delta (CD3-TCR complex)
72	CD58	CD58 molecule
73	CD59	CD59 molecule, complement regulatory protein
74	CDC6	cell division cycle 6 homolog (S. cerevisiae)
75	CDH1	cadherin 1, type 1, E-cadherin (epithelial)
76	CDH3	cadherin 3, type 1, P-cadherin (placental)
77	CDKN1B	cyclin-dependent kinase inhibitor 1B (p27, Kip1)
78	CDKN1C	cyclin-dependent kinase inhibitor 1C (p57, Kip2)
79	CDKN2A	cyclin-dependent kinase inhibitor 2A
80	CDKN3	cyclin-dependent kinase inhibitor 3
81	CEACAM5	carcinoembryonic antigen-related cell adhesion molecule 5
82	CEBPG	CCAAT/enhancer binding protein (C/EBP), gamma
83	CELSR1	cadherin, EGF LAG seven-pass G-type receptor 1 (flamingo homolog, Drosophila)
84	CELSR2	cadherin, EGF LAG seven-pass G-type receptor 2 (flamingo homolog, Drosophila)
85	CENPA	centromere protein A
86	CENPE	centromere protein E, 312kDa
87	CENPF	centromere protein F, 350/400kDa (mitosin)
88	CFLAR	CASP8 and FADD-like apoptosis regulator
89	CGA	glycoprotein hormones, alpha polypeptide
90	CHI3L1	chitinase 3-like 1 (cartilage glycoprotein-39)
91	CHI3L2	chitinase 3-like 2
92	CHST2	carbohydrate (N-acetylglucosamine-6-O) sulfotransferase 2
93	CIRBP	cold inducible RNA binding protein
94	CITED2	Cbp/p300-interacting transactivator, with Glu/Asp-rich carboxy-terminal domain, 2
95	CKS2	CDC28 protein kinase regulatory subunit 2
96	CLDN3	claudin 3
97	CLDN4	claudin 4
98	CLDN8	claudin 8
99	CLGN	calmegin
100	CLN5	ceroid-lipofuscinosis, neuronal 5
101	CLU	clusterin
102	CNN3	calponin 3, acidic
103	COL11A1	collagen, type XI, alpha 1
104	COL4A5	collagen, type IV, alpha 5
105	COL6A3	collagen, type VI, alpha 3
106	COL9A1	collagen, type IX, alpha 1
107	COL9A3	collagen, type IX, alpha 3
108	COX6C	cytochrome c oxidase subunit VIc
109	CP	ceruloplasmin (ferroxidase)
110	CPA3	carboxypeptidase A3 (mast cell)
111	CPB1	carboxypeptidase B1 (tissue)
112	CRABP1	cellular retinoic acid binding protein 1
113	CRABP2	cellular retinoic acid binding protein 2
114	CRAT	carnitine O-acetyltransferase
115	CRYAB	crystallin, alpha B
116	CRYZ	crystallin, zeta (quinone reductase)
117	CSDA	cold shock domain protein A
118	CSRP2	cysteine and glycine-rich protein 2
119	CST6	cystatin E/M
120	CSTB	cystatin B (stefin B)
121	CTBP2	C-terminal binding protein 2
122	CTNNAL1	catenin (cadherin-associated protein), alpha-like 1
123	CTNND2	catenin (cadherin-associated protein), delta 2 (neural plakophilin-related arm-repeat protein)
124	CTPS	CTP synthase 1
125	CTSH	cathepsin H
126	CTSK	cathepsin K
127	CTSL2	cathepsin L2
128	CTSS	cathepsin S
129	CYC1	cytochrome c-1
130	DBI	diazepam binding inhibitor (GABA receptor modulator, acyl-CoA binding protein)
131	DDX17	DEAD (Asp-Glu-Ala-Asp) box helicase 17
132	DHCR7	7-dehydrocholesterol reductase
133	DIO1	deiodinase, iodothyronine, type I
134	DLK1	delta-like 1 homolog (Drosophila)
135	DMD	dystrophin
136	DPT	dermatopontin
137	DPYSL2	dihydropyrimidinase-like 2
138	DSC2	desmocollin 2
139	DSG2	desmoglein 2
140	DUSP4	dual specificity phosphatase 4
141	DUSP6	dual specificity phosphatase 6
142	E2F1	E2F transcription factor 1
143	E2F5	E2F transcription factor 5, p130-binding
144	EDNRB	endothelin receptor type B
145	EEF1A2	eukaryotic translation elongation factor 1 alpha 2
146	EFNA4	ephrin-A4
147	EFNB2	ephrin-B2
148	EGFR	epidermal growth factor receptor
149	EIF2C2	Eukaryotic translation initiation factor 2C, 2
150	EIF4EBP1	eukaryotic translation initiation factor 4E binding protein 1
151	ELF3	E74-like factor 3 (ets domain transcription factor, epithelial-specific )
152	EN1	engrailed homeobox 1
153	ENC1	ectodermal-neural cortex 1 (with BTB-like domain)
154	EPAS1	endothelial PAS domain protein 1
155	EPHX2	epoxide hydrolase 2, cytoplasmic
156	ERBB2	v-erb-b2 erythroblastic leukemia viral oncogene homolog 2, neuro/glioblastoma derived oncogene homolog (avian)
157	ESR1	estrogen receptor 1
158	ETFA	electron-transfer-flavoprotein, alpha polypeptide
159	ETFB	electron-transfer-flavoprotein, beta polypeptide
160	EZH2	enhancer of zeste homolog 2 (Drosophila)
161	F2R	coagulation factor II (thrombin) receptor
162	F2RL1	coagulation factor II (thrombin) receptor-like 1
163	FABP4	fatty acid binding protein 4, adipocyte
164	FABP7	fatty acid binding protein 7, brain
165	FADD	Fas (TNFRSF6)-associated via death domain
166	FAH	fumarylacetoacetate hydrolase (fumarylacetoacetase)
167	FASN	fatty acid synthase
168	FBL	fibrillarin
169	FBLN2	fibulin 2
170	FBP1	fructose-1,6-bisphosphatase 1
171	FCGBP	Fc fragment of IgG binding protein
172	FDXR	ferredoxin reductase
173	FGF13	fibroblast growth factor 13
174	FGFR2	fibroblast growth factor receptor 2
175	FGFR4	fibroblast growth factor receptor 4
176	FGG	fibrinogen gamma chain
177	FHL1	four and a half LIM domains 1
178	FIGF	c-fos induced growth factor (vascular endothelial growth factor D)
179	FJX1	four jointed box 1 (Drosophila)
180	FLNB	filamin B, beta
181	FMO5	flavin containing monooxygenase 5
182	FMOD	fibromodulin
183	FOLR1	folate receptor 1 (adult)
184	FOXC1	forkhead box C1
185	FUBP1	far upstream element (FUSE) binding protein 1
186	FUCA1	fucosidase, alpha-L- 1, tissue
187	FXYD3	FXYD domain containing ion transport regulator 3
188	FZD1	frizzled family receptor 1
189	FZD10	frizzled family receptor 10
190	FZD6	frizzled family receptor 6
191	FZD7	frizzled family receptor 7
192	GABRE	gamma-aminobutyric acid (GABA) A receptor, epsilon
193	GABRP	gamma-aminobutyric acid (GABA) A receptor, pi
194	GALE	UDP-galactose-4-epimerase
195	GALNT3	UDP-N-acetyl-alpha-D-galactosamine:polypeptide N-acetylgalactosaminyltransferase 3 (GalNAc-T3)
196	GALNT7	UDP-N-acetyl-alpha-D-galactosamine:polypeptide N-acetylgalactosaminyltransferase 7 (GalNAc-T7)
197	GAMT	guanidinoacetate N-methyltransferase
198	GATA3	GATA binding protein 3
199	GATM	glycine amidinotransferase (L-arginine:glycine amidinotransferase)
200	GCAT	glycine C-acetyltransferase
201	GFRA1	GDNF family receptor alpha 1
202	GGH	gamma-glutamyl hydrolase (conjugase, folylpolygammaglutamyl hydrolase)
203	GLDC	glycine dehydrogenase (decarboxylating)
204	GPI	glucose-6-phosphate isomerase
205	GPR56	G protein-coupled receptor 56
206	GPRC5C	G protein-coupled receptor, family C, group 5, member C
207	GPX3	glutathione peroxidase 3 (plasma)
208	GPX4	glutathione peroxidase 4
209	GRB14	growth factor receptor-bound protein 14
210	GRB7	growth factor receptor-bound protein 7
211	GRIA2	glutamate receptor, ionotropic, AMPA 2
212	GSN	gelsolin
213	GSTA4	glutathione S-transferase alpha 4
214	GSTM1	glutathione S-transferase mu 1
215	GSTM2	glutathione S-transferase mu 2 (muscle)
216	GSTM3	glutathione S-transferase mu 3 (brain)
217	GSTP1	glutathione S-transferase pi 1
218	GSTT1	glutathione S-transferase theta 1
219	GUSB	glucuronidase, beta
220	H1F0	H1 histone family, member 0
221	H2BFS	H2B histone family, member S (pseudogene)
222	H3F3B	H3 histone, family 3B (H3.3B)
223	HDAC2	histone deacetylase 2
224	HMGCS2	3-hydroxy-3-methylglutaryl-CoA synthase 2 (mitochondrial)
225	HOXB2	homeobox B2
226	HOXB6	homeobox B6
227	HOXB7	homeobox B7
228	HOXC10	homeobox C10
229	HSD17B2	hydroxysteroid (17-beta) dehydrogenase 2
230	HSD17B4	hydroxysteroid (17-beta) dehydrogenase 4
231	HSPA2	heat shock 70kDa protein 2
232	ICT1	immature colon carcinoma transcript 1
233	ID4	inhibitor of DNA binding 4, dominant negative helix-loop-helix protein
234	IDH2	isocitrate dehydrogenase 2 (NADP+), mitochondrial
235	IFI27	interferon, alpha-inducible protein 27
236	IFIT1	interferon-induced protein with tetratricopeptide repeats 1
237	IFITM1	interferon induced transmembrane protein 1
238	IFRD1	interferon-related developmental regulator 1
239	IGF1	insulin-like growth factor 1 (somatomedin C)
240	IGFBP2	insulin-like growth factor binding protein 2, 36kDa
241	IGFBP5	insulin-like growth factor binding protein 5
242	IGFBP6	insulin-like growth factor binding protein 6
243	IL13RA1	interleukin 13 receptor, alpha 1
244	IL6ST	interleukin 6 signal transducer (gp130, oncostatin M receptor)
245	IMPA2	inositol(myo)-1(or 4)-monophosphatase 2
246	INHBA	inhibin, beta A
247	INHBB	inhibin, beta B
248	INPP4B	inositol polyphosphate-4-phosphatase, type II, 105kDa
249	IQGAP2	IQ motif containing GTPase activating protein 2
250	IRS1	insulin receptor substrate 1
251	ISG20	interferon stimulated exonuclease gene 20kDa
252	ITM2A	integral membrane protein 2A
253	ITM2C	integral membrane protein 2C
254	KATNA1	katanin p60 (ATPase containing) subunit A 1
255	KCNK1	potassium channel, subfamily K, member 1
256	KCNN4	potassium intermediate/small conductance calcium-activated channel, subfamily N, member 4
257	KCNS3	potassium voltage-gated channel, delayed-rectifier, subfamily S, member 3
258	KDELR2	KDEL (Lys-Asp-Glu-Leu) endoplasmic reticulum protein retention receptor 2
259	KDELR3	KDEL (Lys-Asp-Glu-Leu) endoplasmic reticulum protein retention receptor 3
260	KIAA0020	KIAA0020
261	KIAA0182	KIAA0182
262	KIAA0922	KIAA0922
263	KIAA1324	KIAA1324
264	KIF13B	kinesin family member 13B
265	KIN	KIN, antigenic determinant of recA protein homolog (mouse)
266	KIT	v-kit Hardy-Zuckerman 4 feline sarcoma viral oncogene homolog
267	KLF4	Kruppel-like factor 4 (gut)
268	KLK10	kallikrein-related peptidase 10
269	KLK5	kallikrein-related peptidase 5
270	KLK7	kallikrein-related peptidase 7
271	KRT14	keratin 14
272	KRT15	keratin 15
273	KRT17	keratin 17
274	KRT18	keratin 18
275	KRT19	keratin 19
276	KRT5	keratin 5
277	KRT6B	keratin 6B
278	KRT7	keratin 7
279	KRT8	keratin 8
280	KYNU	kynureninase
281	LAMA3	laminin, alpha 3
282	LAMB3	laminin, beta 3
283	LAPTM5	lysosomal protein transmembrane 5
284	LBR	lamin B receptor
285	LDHB	lactate dehydrogenase B
286	LGALS2	lectin, galactoside-binding, soluble, 2
287	LPL	lipoprotein lipase
288	LRRFIP1	leucine rich repeat (in FLII) interacting protein 1
289	LSM1	LSM1 homolog, U6 small nuclear RNA associated (S. cerevisiae)
290	LTB	lymphotoxin beta (TNF superfamily, member 3)
291	LTF	lactotransferrin
292	LXN	latexin
293	LYN	v-yes-1 Yamaguchi sarcoma viral related oncogene homolog
294	LYPLA1	lysophospholipase I
295	MAD2L1	MAD2 mitotic arrest deficient-like 1 (yeast)
296	MAF	v-maf musculoaponeurotic fibrosarcoma oncogene homolog (avian)
297	MAGEA12	melanoma antigen family A, 12
298	MAGEA3	melanoma antigen family A, 3
299	MAGEA4	melanoma antigen family A, 4
300	MAOA	monoamine oxidase A
301	MAOB	monoamine oxidase B
302	MAP1B	microtubule-associated protein 1B
303	MAP2K4	mitogen-activated protein kinase kinase 4
304	MAPT	microtubule-associated protein tau
305	MARCO	macrophage receptor with collagenous structure
306	MB	myoglobin
307	MCM2	minichromosome maintenance complex component 2
308	MFAP2	microfibrillar-associated protein 2
309	MIA	melanoma inhibitory activity
310	MID1	midline 1 (Opitz/BBB syndrome)
311	MKI67	antigen identified by monoclonal antibody Ki-67
312	MMP1	matrix metallopeptidase 1 (interstitial collagenase)
313	MMP11	matrix metallopeptidase 11 (stromelysin 3)
314	MMP7	matrix metallopeptidase 7 (matrilysin, uterine)
315	MPHOSPH6	M-phase phosphoprotein 6
316	MSH2	mutS homolog 2, colon cancer, nonpolyposis type 1 (E. coli)
317	MSMB	microseminoprotein, beta-
318	MSX2	msh homeobox 2
319	MT1X	metallothionein 1X
320	MTA1	metastasis associated 1
321	MTMR2	myotubularin related protein 2
322	MUC1	mucin 1, cell surface associated
323	MX1	myxovirus (influenza virus) resistance 1, interferon-inducible protein p78 (mouse)
324	MXI1	MAX interactor 1
325	MYB	v-myb myeloblastosis viral oncogene homolog (avian)
326	MYBL1	v-myb myeloblastosis viral oncogene homolog (avian)-like 1
327	MYC	v-myc myelocytomatosis viral oncogene homolog (avian)
328	MYO10	myosin X
329	MYO5C	myosin VC
330	MYO6	myosin VI
331	NAT1	N-acetyltransferase 1 (arylamine N-acetyltransferase)
332	NAT2	N-acetyltransferase 2 (arylamine N-acetyltransferase)
333	NDP	Norrie disease (pseudoglioma)
334	NDRG2	NDRG family member 2
335	NEBL	nebulette
336	NEK2	NIMA (never in mitosis gene a)-related kinase 2
337	NELL2	NEL-like 2 (chicken)
338	NFE2L3	nuclear factor (erythroid-derived 2)-like 3
339	NFIB	nuclear factor I/B
340	NFIX	nuclear factor I/X (CCAAT-binding transcription factor)
341	NME1	NME/NM23 nucleoside diphosphate kinase 1
342	NMI	N-myc (and STAT) interactor
343	NPDC1	neural proliferation, differentiation and control, 1
344	NPEPPS	aminopeptidase puromycin sensitive
345	NRAS	neuroblastoma RAS viral (v-ras) oncogene homolog
346	NRG1	neuregulin 1
347	NRIP1	nuclear receptor interacting protein 1
348	NUCB2	nucleobindin 2
349	OGT	O-linked N-acetylglucosamine (GlcNAc) transferase
350	OMD	osteomodulin
351	P2RY2	purinergic receptor P2Y, G-protein coupled, 2
352	PAM	peptidylglycine alpha-amidating monooxygenase
353	PAPSS2	3'-phosphoadenosine 5'-phosphosulfate synthase 2
354	PBX1	pre-B-cell leukemia homeobox 1
355	PBX3	pre-B-cell leukemia homeobox 3
356	PCM1	pericentriolar material 1
357	PCNA	proliferating cell nuclear antigen
358	PDCD4	programmed cell death 4 (neoplastic transformation inhibitor)
359	PDCD5	programmed cell death 5
360	PDE4B	phosphodiesterase 4B, cAMP-specific
361	PDGFRA	platelet-derived growth factor receptor, alpha polypeptide
362	PDK3	pyruvate dehydrogenase kinase, isozyme 3
363	PDXK	pyridoxal (pyridoxine, vitamin B6) kinase
364	PECI	Enoyl-CoA Delta Isomerase 2
365	PEG3	paternally expressed 3
366	PER2	period homolog 2 (Drosophila)
367	PFKFB3	6-phosphofructo-2-kinase/fructose-2,6-biphosphatase 3
368	PHGDH	phosphoglycerate dehydrogenase
369	PHYH	phytanoyl-CoA 2-hydroxylase
370	PIK3R1	phosphoinositide-3-kinase, regulatory subunit 1 (alpha)
371	PIK3R3	phosphoinositide-3-kinase, regulatory subunit 3 (gamma)
372	PIP	prolactin-induced protein
373	PIR	pirin (iron-binding nuclear protein)
374	PLAT	plasminogen activator, tissue
375	PLOD2	procollagen-lysine, 2-oxoglutarate 5-dioxygenase 2
376	PLSCR1	phospholipid scramblase 1
377	POLB	polymerase (DNA directed), beta
378	PON3	paraoxonase 3
379	POP4	processing of precursor 4, ribonuclease P/MRP subunit (S. cerevisiae)
380	PPAP2B	phosphatidic acid phosphatase type 2B
381	PPFIA1	protein tyrosine phosphatase, receptor type, f polypeptide (PTPRF), interacting protein (liprin), alpha 1
382	PPFIBP2	PTPRF interacting protein, binding protein 2 (liprin beta 2)
383	PPIF	peptidylprolyl isomerase F
384	PRAME	preferentially expressed antigen in melanoma
385	PRC1	protein regulator of cytokinesis 1
386	PREP	prolyl endopeptidase
387	PRKACB	protein kinase, cAMP-dependent, catalytic, beta
388	PRKCI	protein kinase C, iota
389	PRKX	protein kinase, X-linked
390	PRLR	prolactin receptor
391	PRNP	prion protein
392	PRPSAP1	phosphoribosyl pyrophosphate synthetase-associated protein 1
393	PRSS16	protease, serine, 16 (thymus)
394	PSMB10	proteasome (prosome, macropain) subunit, beta type, 10
395	PSMB4	proteasome (prosome, macropain) subunit, beta type, 4
396	PSMD12	proteasome (prosome, macropain) 26S subunit, non-ATPase, 12
397	PSMD3	proteasome (prosome, macropain) 26S subunit, non-ATPase, 3
398	PSPH	phosphoserine phosphatase
399	PTEN	phosphatase and tensin homolog
400	PTGER3	prostaglandin E receptor 3 (subtype EP3)
401	PTHLH	parathyroid hormone-like hormone
402	PTK6	PTK6 protein tyrosine kinase 6
403	PTN	pleiotrophin
404	PTPRF	protein tyrosine phosphatase, receptor type, F
405	PTPRK	protein tyrosine phosphatase, receptor type, K
406	PTPRN2	protein tyrosine phosphatase, receptor type, N polypeptide 2
407	PTPRT	protein tyrosine phosphatase, receptor type, T
408	PTTG1	pituitary tumor-transforming 1
409	PVALB	parvalbumin
410	QDPR	quinoid dihydropteridine reductase
411	QPRT	quinolinate phosphoribosyltransferase
412	RAB27A	RAB27A, member RAS oncogene family
413	RAB31	RAB31, member RAS oncogene family
414	RANBP1	RAN binding protein 1
415	RARA	retinoic acid receptor, alpha
416	RARRES1	retinoic acid receptor responder (tazarotene induced) 1
417	RARRES3	retinoic acid receptor responder (tazarotene induced) 3
418	RBBP8	retinoblastoma binding protein 8
419	RBM8A	RNA binding motif protein 8A
420	RBP4	retinol binding protein 4, plasma
421	RDX	radixin
422	REPS2	RALBP1 associated Eps domain containing 2
423	RFC3	replication factor C (activator 1) 3, 38kDa
424	RFC4	replication factor C (activator 1) 4, 37kDa
425	RGS10	regulator of G-protein signaling 10
426	RGS5	regulator of G-protein signaling 5
427	RLN2	relaxin 2
428	RPL19	ribosomal protein L19
429	RPL29	ribosomal protein L29
430	RSU1	Ras suppressor protein 1
431	S100A14	S100 calcium binding protein A14
432	S100A8	S100 calcium binding protein A8
433	S100A9	S100 calcium binding protein A9
434	S100P	S100 calcium binding protein P
435	SCD	stearoyl-CoA desaturase (delta-9-desaturase)
436	SCML1	sex comb on midleg-like 1 (Drosophila)
437	SCNN1A	sodium channel, non-voltage-gated 1 alpha subunit
438	SDC1	syndecan 1
439	SDC2	syndecan 2
440	SELENBP1	selenium binding protein 1
441	SEMA3B	sema domain, immunoglobulin domain (Ig), short basic domain, secreted, (semaphorin) 3B
442	SEMA3C	sema domain, immunoglobulin domain (Ig), short basic domain, secreted, (semaphorin) 3C
443	SERPINA3	serpin peptidase inhibitor, clade A (alpha-1 antiproteinase, antitrypsin), member 3
444	SERPINA5	serpin peptidase inhibitor, clade A (alpha-1 antiproteinase, antitrypsin), member 5
445	SERPINB5	serpin peptidase inhibitor, clade B (ovalbumin), member 5
446	SERPINH1	serpin peptidase inhibitor, clade H (heat shock protein 47), member 1, (collagen binding protein 1)
447	SFRP1	secreted frizzled-related protein 1
448	SGCE	sarcoglycan, epsilon
449	SH3BGRL	SH3 domain binding glutamic acid-rich protein like
450	SIAH2	siah E3 ubiquitin protein ligase 2
451	SLC16A6	solute carrier family 16, member 6 (monocarboxylic acid transporter 7)
452	SLC19A2	solute carrier family 19 (thiamine transporter), member 2
453	SLC1A1	solute carrier family 1 (neuronal/epithelial high affinity glutamate transporter, system Xag), member 1
454	SLC25A4	solute carrier family 25 (mitochondrial carrier; adenine nucleotide translocator), member 4
455	SLC5A6	solute carrier family 5 (sodium-dependent vitamin transporter), member 6
456	SLC9A3R1	solute carrier family 9, subfamily A (NHE3, cation proton antiporter 3), member 3 regulator 1
457	SLPI	secretory leukocyte peptidase inhibitor
458	SMARCE1	SWI/SNF related, matrix associated, actin dependent regulator of chromatin, subfamily e, member 1
459	SNRPD1	small nuclear ribonucleoprotein D1 polypeptide 16kDa
460	SNRPN	small nuclear ribonucleoprotein polypeptide N
461	SNX1	sorting nexin 1
462	SNX7	sorting nexin 7
463	SOD2	superoxide dismutase 2, mitochondrial
464	SOX4	SRY (sex determining region Y)-box 4
465	SOX9	SRY (sex determining region Y)-box 9
466	SQLE	squalene epoxidase
467	SREBF1	sterol regulatory element binding transcription factor 1
468	SRI	sorcin
469	SRPK1	SRSF protein kinase 1
470	SSFA2	sperm specific antigen 2
471	STAT1	signal transducer and activator of transcription 1, 91kDa
472	STC1	stanniocalcin 1
473	STC2	stanniocalcin 2
474	STK24	serine/threonine kinase 24
475	SYCP2	synaptonemal complex protein 2
476	SYNGR1	synaptogyrin 1
477	TARBP1	TAR (HIV-1) RNA binding protein 1
478	TCEAL1	transcription elongation factor A (SII)-like 1
479	TCF7L2	transcription factor 7-like 2 (T-cell specific, HMG-box)
480	TCN1	transcobalamin I (vitamin B12 binding protein, R binder family)
481	TCP1	t-complex 1
482	TFAP2B	transcription factor AP-2 beta (activating enhancer binding protein 2 beta)
483	TFF1	trefoil factor 1
484	TFF3	trefoil factor 3 (intestinal)
485	TFPI2	tissue factor pathway inhibitor 2
486	TFRC	transferrin receptor (p90, CD71)
487	TGFB2	transforming growth factor, beta 2
488	TGFBR3	transforming growth factor, beta receptor III
489	TIMP3	TIMP metallopeptidase inhibitor 3
490	TK1	thymidine kinase 1, soluble
491	TM4SF1	transmembrane 4 L six family member 1
492	TNFRSF17	tumor necrosis factor receptor superfamily, member 17
493	TNFSF4	tumor necrosis factor (ligand) superfamily, member 4
494	TOB1	transducer of ERBB2, 1
495	TOM1L1	target of myb1 (chicken)-like 1
496	TOP2A	topoisomerase (DNA) II alpha 170kDa
497	TP53	tumor protein p53
498	TP53BP2	tumor protein p53 binding protein, 2
499	TPD52	tumor protein D52
500	TPD52L1	tumor protein D52-like 1
501	TPM1	tropomyosin 1 (alpha)
502	TRAF4	TNF receptor-associated factor 4
503	TRPS1	trichorhinophalangeal syndrome I
504	TSTA3	tissue specific transplantation antigen P35B
505	TTK	TTK protein kinase
506	TTYH1	tweety homolog 1 (Drosophila)
507	TULP3	tubby like protein 3
508	TYMS	thymidylate synthetase
509	UBE2E3	ubiquitin-conjugating enzyme E2E 3
510	UCHL1	ubiquitin carboxyl-terminal esterase L1 (ubiquitin thiolesterase)
511	UCHL3	ubiquitin carboxyl-terminal esterase L3 (ubiquitin thiolesterase)
512	VAV3	vav 3 guanine nucleotide exchange factor
513	WASF3	WAS protein family, member 3
514	WNT5A	wingless-type MMTV integration site family, member 5A
515	XBP1	X-box binding protein 1
516	YWHAZ	tyrosine 3-monooxygenase/tryptophan 5-monooxygenase activation protein, zeta polypeptide
517	ZNF165	zinc finger protein 165
518	ZNF217	zinc finger protein 217
