# Supplementary material for: Identification of a Novel Luminal Molecular Subtype of Breast Cancer
Source: PLoS One. 2014 Jul 30;9(7):e103514. doi: 10.1371/journal.pone.0103514 (PMC4116208; doi:10.1371/journal.pone.0103514)
Supplement: Table S3 — Genes used for pathway analysis. Event identifiers were obtained from Reactome analysis; p-values were adjusted by using Benjamini&Yekutieli method for FDR. Hierarchy of events, when present, was marked by “•”, their number corresponding to the level within the hierarchical tree of events (Pathway Browser at http://www.reactome.org/ReactomeGWT/entrypoint.html). (XLS) [file pone.0103514.s004.xls]

## Sheet: Up-regulated genes
Gene Symbol	Gene Title
ABAT	4-aminobutyrate aminotransferase
ACOX2	acyl-CoA oxidase 2, branched chain
AGL	amylo-alpha-1, 6-glucosidase, 4-alpha-glucanotransferase
AGR2	anterior gradient homolog 2 (Xenopus laevis)
AMIGO2	adhesion molecule with Ig-like domain 2
ANXA9	annexin A9
AR	androgen receptor
ARNT2	aryl-hydrocarbon receptor nuclear translocator 2
ASPN	asporin
C10orf116	chromosome 10 open reading frame 116
C16orf45	chromosome 16 open reading frame 45
C6orf211	chromosome 6 open reading frame 211
CA12	carbonic anhydrase XII
CAMK2N1	calcium/calmodulin-dependent protein kinase II inhibitor 1
CCNB1	cyclin B1
CCND1	cyclin D1
CDH1	cadherin 1, type 1, E-cadherin (epithelial)
CFD	complement factor D (adipsin)
CKS2	CDC28 protein kinase regulatory subunit 2
COL11A1	collagen, type XI, alpha 1
CRABP2	cellular retinoic acid binding protein 2
CRIP1	cysteine-rich protein 1 (intestinal)
CXCL10	chemokine (C-X-C motif) ligand 10
CXCL14	chemokine (C-X-C motif) ligand 14
CYP4B1	cytochrome P450, family 4, subfamily B, polypeptide 1
DNALI1	dynein, axonemal, light intermediate chain 1
DUSP4	dual specificity phosphatase 4
EEF1A2	eukaryotic translation elongation factor 1 alpha 2
EFHD1	EF-hand domain family, member D1
EMP2	epithelial membrane protein 2
EPCAM	epithelial cell adhesion molecule
EVL	Enah/Vasp-like
FAM134B	family with sequence similarity 134, member B
FBP1	fructose-1,6-bisphosphatase 1
FOXA1	forkhead box A1
GALNT6	UDP-N-acetyl-alpha-D-galactosamine:polypeptide N-acetylgalactosaminyltransferase 6 (GalNAc-T6)
GALNT7	UDP-N-acetyl-alpha-D-galactosamine:polypeptide N-acetylgalactosaminyltransferase 7 (GalNAc-T7)
GATA3	GATA binding protein 3
GFRA1	GDNF family receptor alpha 1
GOLM1	golgi membrane protein 1
GPRC5A	G protein-coupled receptor, family C, group 5, member A
GSTM3	glutathione S-transferase mu 3 (brain)
HMGN4	high mobility group nucleosomal binding domain 4
HN1	hematological and neurological expressed 1
HSPB1	heat shock 27kDa protein 1
IFI27	interferon, alpha-inducible protein 27
IFI44L	interferon-induced protein 44-like
IFIT1	interferon-induced protein with tetratricopeptide repeats 1
IFITM1	interferon induced transmembrane protein 1 (9-27)
IGFBP2	insulin-like growth factor binding protein 2, 36kDa
IGFBP4	insulin-like growth factor binding protein 4
IL6ST	interleukin 6 signal transducer (gp130, oncostatin M receptor)
INPP4B	inositol polyphosphate-4-phosphatase, type II, 105kDa
IRX5	iroquois homeobox 5
ISG15	ISG15 ubiquitin-like modifier
KRT18	keratin 18
KRT19	keratin 19
LASS6	LAG1 homolog, ceramide synthase 6
LGALS3BP	lectin, galactoside-binding, soluble, 3 binding protein
LRRC17	leucine rich repeat containing 17
MAGED2	melanoma antigen family D, 2
MAOB	monoamine oxidase B
MAPT	microtubule-associated protein tau
METRN	meteorin, glial cell differentiation regulator
MLF1IP	MLF1 interacting protein
MLPH	melanophilin
MREG	melanoregulin
MUC1	mucin 1, cell surface associated
MX1	myxovirus (influenza virus) resistance 1, interferon-inducible protein p78 (mouse)
NRIP1	nuclear receptor interacting protein 1
PDZK1	PDZ domain containing 1
PECI	peroxisomal D3,D2-enoyl-CoA isomerase
PLA2G16	phospholipase A2, group XVI
PLAT	plasminogen activator, tissue
PLEKHF2	pleckstrin homology domain containing, family F (with FYVE domain) member 2
PNMA1	paraneoplastic antigen MA1
PRC1	protein regulator of cytokinesis 1
PRSS23	protease, serine, 23
RAB25	RAB25, member RAS oncogene family
RARRES3	retinoic acid receptor responder (tazarotene induced) 3
RBM47	RNA binding motif protein 47
RHOB	ras homolog gene family, member B
RNASE4	ribonuclease, RNase A family, 4
S100A14	S100 calcium binding protein A14
SCCPDH	saccharopine dehydrogenase (putative)
SCGB1D2	secretoglobin, family 1D, member 2
SCGB2A1	secretoglobin, family 2A, member 1
SEMA3C	sema domain, immunoglobulin domain (Ig), short basic domain, secreted, (semaphorin) 3C
SERPINA3	serpin peptidase inhibitor, clade A (alpha-1 antiproteinase, antitrypsin), member 3
SERPINA5	serpin peptidase inhibitor, clade A (alpha-1 antiproteinase, antitrypsin), member 5
SH3BGRL	SH3 domain binding glutamic acid-rich protein like
SLC2A10	solute carrier family 2 (facilitated glucose transporter), member 10
SLC44A4	solute carrier family 44, member 4
SLC9A3R1	solute carrier family 9 (sodium/hydrogen exchanger), member 3 regulator 1
SORD	sorbitol dehydrogenase
STK39	serine threonine kinase 39
TBC1D9	TBC1 domain family, member 9 (with GRAM domain)
TFF1	trefoil factor 1
TFF3	trefoil factor 3 (intestinal)
TOB1	transducer of ERBB2, 1
TOM1L1	target of myb1 (chicken)-like 1
TOP2A	topoisomerase (DNA) II alpha 170kDa
TOX3	TOX high mobility group box family member 3
TPBG	trophoblast glycoprotein
TPD52	tumor protein D52
TPSB2	tryptase beta 2 (gene/pseudogene)
TRPS1	trichorhinophalangeal syndrome I
TSPAN13	tetraspanin 13
TUBA1A	tubulin, alpha 1a
TUFT1	tuftelin 1
UBE2S	ubiquitin-conjugating enzyme E2S
UGCG	UDP-glucose ceramide glucosyltransferase
UGDH	UDP-glucose 6-dehydrogenase
VAV3	vav 3 guanine nucleotide exchange factor
WWP1	WW domain containing E3 ubiquitin protein ligase 1
XBP1	X-box binding protein 1
ZWINT	ZW10 interactor

## Sheet: Down-regulated genes
Gene Symbol	Gene Title
AACS	acetoacetyl-CoA synthetase
ABCA12	ATP-binding cassette, sub-family A (ABC1), member 12
ABCA8	ATP-binding cassette, sub-family A (ABC1), member 8
ACADL	acyl-CoA dehydrogenase, long chain
ACADM	acyl-CoA dehydrogenase, C-4 to C-12 straight chain
ACE2	angiotensin I converting enzyme (peptidyl-dipeptidase A) 2
ACSL1	acyl-CoA synthetase long-chain family member 1
ACSM1	acyl-CoA synthetase medium-chain family member 1
ACSS3	acyl-CoA synthetase short-chain family member 3
ACTG2	actin, gamma 2, smooth muscle, enteric
ACTR3B	ARP3 actin-related protein 3 homolog B (yeast)
ADAMTS5	ADAM metallopeptidase with thrombospondin type 1 motif, 5
ADH1B	alcohol dehydrogenase 1B (class I), beta polypeptide
ADIPOQ	adiponectin, C1Q and collagen domain containing
AKR1B10	aldo-keto reductase family 1, member B10 (aldose reductase)
AKR1C1	aldo-keto reductase family 1, member C1 (dihydrodiol dehydrogenase 1; 20-alpha (3-alpha)-hydroxysteroid dehydrogenase)
AKR1C3	aldo-keto reductase family 1, member C3 (3-alpha hydroxysteroid dehydrogenase, type II)
AKR1D1	aldo-keto reductase family 1, member D1 (delta 4-3-ketosteroid-5-beta-reductase)
ALDH1A3	aldehyde dehydrogenase 1 family, member A3
ALDH3B2	aldehyde dehydrogenase 3 family, member B2
ALOX15B	arachidonate 15-lipoxygenase, type B
ANXA1	annexin A1
APOBEC3B	apolipoprotein B mRNA editing enzyme, catalytic polypeptide-like 3B
AQP3	aquaporin 3 (Gill blood group)
ART3	ADP-ribosyltransferase 3
ASS1	argininosuccinate synthase 1
BBOX1	butyrobetaine (gamma), 2-oxoglutarate dioxygenase (gamma-butyrobetaine hydroxylase) 1
BCL11A	B-cell CLL/lymphoma 11A (zinc finger protein)
BLVRB	biliverdin reductase B (flavin reductase (NADPH))
C11orf75	chromosome 11 open reading frame 75
C14orf139	chromosome 14 open reading frame 139
C1orf106	chromosome 1 open reading frame 106
C1QA	complement component 1, q subcomponent, A chain
C1QB	complement component 1, q subcomponent, B chain
C1S	complement component 1, s subcomponent
C7orf68	chromosome 7 open reading frame 68
CALML5	calmodulin-like 5
CAV1	caveolin 1, caveolae protein, 22kDa
CCL19	chemokine (C-C motif) ligand 19
CD52	CD52 molecule
CDC20	cell division cycle 20 homolog (S. cerevisiae)
CDH3	cadherin 3, type 1, P-cadherin (placental)
CHI3L1	chitinase 3-like 1 (cartilage glycoprotein-39)
CHI3L2	chitinase 3-like 2
CHRDL1	chordin-like 1
CHST1	carbohydrate (keratan sulfate Gal-6) sulfotransferase 1
CLCA2	chloride channel accessory 2
CLDN8	claudin 8
CLIC3	chloride intracellular channel 3
CLU	clusterin
COL9A3	collagen, type IX, alpha 3
CORO1A	coronin, actin binding protein, 1A
CP	ceruloplasmin (ferroxidase)
CPVL	carboxypeptidase, vitellogenic-like
CRABP1	cellular retinoic acid binding protein 1
CRAT	carnitine O-acetyltransferase
CRISP3	cysteine-rich secretory protein 3
CRYAB	crystallin, alpha B
CSF2RB	colony stimulating factor 2 receptor, beta, low-affinity (granulocyte-macrophage)
CSGALNACT1	chondroitin sulfate N-acetylgalactosaminyltransferase 1
CSRP2	cysteine and glycine-rich protein 2
CSTA	cystatin A (stefin A)
CTSC	cathepsin C
CUX2	cut-like homeobox 2
CXCL13	chemokine (C-X-C motif) ligand 13
CXCL2	chemokine (C-X-C motif) ligand 2
CYP2J2	cytochrome P450, family 2, subfamily J, polypeptide 2
DARC	Duffy blood group, chemokine receptor
DBI	diazepam binding inhibitor (GABA receptor modulator, acyl-CoA binding protein)
DHCR24	24-dehydrocholesterol reductase
DHCR7	7-dehydrocholesterol reductase
DSC2	desmocollin 2
ECHDC2	enoyl CoA hydratase domain containing 2
EGR1	early growth response 1
ELF5	E74-like factor 5 (ets domain transcription factor)
EN1	engrailed homeobox 1
ENPP2	ectonucleotide pyrophosphatase/phosphodiesterase 2
ERBB2	v-erb-b2 erythroblastic leukemia viral oncogene homolog 2, neuro/glioblastoma derived oncogene homolog (avian)
ESRRG	estrogen-related receptor gamma
ETFA	electron-transfer-flavoprotein, alpha polypeptide
EVI2A	ecotropic viral integration site 2A
EVI2B	ecotropic viral integration site 2B
FABP5	fatty acid binding protein 5 (psoriasis-associated)
FABP6	fatty acid binding protein 6, ileal
FABP7	fatty acid binding protein 7, brain
FAH	fumarylacetoacetate hydrolase (fumarylacetoacetase)
FAM129A	family with sequence similarity 129, member A
FAM5C	family with sequence similarity 5, member C
FAR2	fatty acyl CoA reductase 2
FDFT1	farnesyl-diphosphate farnesyltransferase 1
FGG	fibrinogen gamma chain
FGL2	fibrinogen-like 2
FKBP5	FK506 binding protein 5
FMO2	flavin containing monooxygenase 2 (non-functional)
FMO5	flavin containing monooxygenase 5
FOS	FBJ murine osteosarcoma viral oncogene homolog
FOSB	FBJ murine osteosarcoma viral oncogene homolog B
FOXC1	forkhead box C1
FOXM1	forkhead box M1
G0S2	G0/G1switch 2
G6PD	glucose-6-phosphate dehydrogenase
GABRE	gamma-aminobutyric acid (GABA) A receptor, epsilon
GABRP	gamma-aminobutyric acid (GABA) A receptor, pi
GALE	UDP-galactose-4-epimerase
GBP1	guanylate binding protein 1, interferon-inducible, 67kDa
GGT1	gamma-glutamyltransferase 1
GGTLC1	gamma-glutamyltransferase light chain 1
GIMAP6	GTPase, IMAP family member 6
GMFG	glia maturation factor, gamma
GNMT	glycine N-methyltransferase
GPX3	glutathione peroxidase 3 (plasma)
GRB7	growth factor receptor-bound protein 7
GRIA2	glutamate receptor, ionotropic, AMPA 2
GSTP1	glutathione S-transferase pi 1
GUSB	glucuronidase, beta
H2BFS	H2B histone family, member S
HCLS1	hematopoietic cell-specific Lyn substrate 1
HIST1H2AE	histone cluster 1, H2ae
HMGCS2	3-hydroxy-3-methylglutaryl-CoA synthase 2 (mitochondrial)
HPD	4-hydroxyphenylpyruvate dioxygenase
HPGD	hydroxyprostaglandin dehydrogenase 15-(NAD)
HSD17B2	hydroxysteroid (17-beta) dehydrogenase 2
ID4	inhibitor of DNA binding 4, dominant negative helix-loop-helix protein
IDH1	isocitrate dehydrogenase 1 (NADP+), soluble
IDH2	isocitrate dehydrogenase 2 (NADP+), mitochondrial
IDI1	isopentenyl-diphosphate delta isomerase 1
IFI16	interferon, gamma-inducible protein 16
IFRD1	interferon-related developmental regulator 1
IGF1	insulin-like growth factor 1 (somatomedin C)
IGJ	immunoglobulin J polypeptide, linker protein for immunoglobulin alpha and mu polypeptides
IMPA2	inositol(myo)-1(or 4)-monophosphatase 2
IQGAP2	IQ motif containing GTPase activating protein 2
ITGB2	integrin, beta 2 (complement component 3 receptor 3 and 4 subunit)
ITM2A	integral membrane protein 2A
KCTD12	potassium channel tetramerisation domain containing 12
KIT	v-kit Hardy-Zuckerman 4 feline sarcoma viral oncogene homolog
KLK5	kallikrein-related peptidase 5
KMO	kynurenine 3-monooxygenase (kynurenine 3-hydroxylase)
KRT14	keratin 14
KRT15	keratin 15
KRT16	keratin 16
KRT17	keratin 17
KRT23	keratin 23 (histone deacetylase inducible)
KRT5	keratin 5
KRT6B	keratin 6B
KRT7	keratin 7
KRT81	keratin 81
KYNU	kynureninase (L-kynurenine hydrolase)
LAMP3	lysosomal-associated membrane protein 3
LBP	lipopolysaccharide binding protein
LDHB	lactate dehydrogenase B
LIMCH1	LIM and calponin homology domains 1
LMO4	LIM domain only 4
LPL	lipoprotein lipase
LY96	lymphocyte antigen 96
LYZ	lysozyme
MATN2	matrilin 2
MCCC1	methylcrotonoyl-CoA carboxylase 1 (alpha)
MELK	maternal embryonic leucine zipper kinase
MIA	melanoma inhibitory activity
MMP12	matrix metallopeptidase 12 (macrophage elastase)
MMP7	matrix metallopeptidase 7 (matrilysin, uterine)
MMP9	matrix metallopeptidase 9 (gelatinase B, 92kDa gelatinase, 92kDa type IV collagenase)
MPHOSPH6	M-phase phosphoprotein 6
MS4A1	membrane-spanning 4-domains, subfamily A, member 1
MS4A4A	membrane-spanning 4-domains, subfamily A, member 4
MSLN	mesothelin
MYBPC1	myosin binding protein C, slow type
MYLK	myosin light chain kinase
MYOM2	myomesin (M-protein) 2, 165kDa
NAMPT	nicotinamide phosphoribosyltransferase
NDRG1	N-myc downstream regulated 1
NFIB	nuclear factor I/B
ORM1	orosomucoid 1
OXTR	oxytocin receptor
PADI2	peptidyl arginine deiminase, type II
PAPSS2	3'-phosphoadenosine 5'-phosphosulfate synthase 2
PDIA5	protein disulfide isomerase family A, member 5
PDZK1IP1	PDZK1 interacting protein 1
PERP	PERP, TP53 apoptosis effector
PFKP	phosphofructokinase, platelet
PGAP3	post-GPI attachment to proteins 3
PGC	progastricsin (pepsinogen C)
PHGDH	phosphoglycerate dehydrogenase
PLAC8	placenta-specific 8
PLS3	plastin 3
PNMT	phenylethanolamine N-methyltransferase
PON3	paraoxonase 3
POU2AF1	POU class 2 associating factor 1
PROL1	proline rich, lacrimal 1
PROM1	prominin 1
PROS1	protein S (alpha)
PSD3	pleckstrin and Sec7 domain containing 3
PSMD3	proteasome (prosome, macropain) 26S subunit, non-ATPase, 3
PTN	pleiotrophin
PTPRC	protein tyrosine phosphatase, receptor type, C
PTX3	pentraxin 3, long
PXMP4	peroxisomal membrane protein 4, 24kDa
QPRT	quinolinate phosphoribosyltransferase
RARRES1	retinoic acid receptor responder (tazarotene induced) 1
RGS2	regulator of G-protein signaling 2, 24kDa
S100A2	S100 calcium binding protein A2
S100A7	S100 calcium binding protein A7
S100A8	S100 calcium binding protein A8
S100A9	S100 calcium binding protein A9
S100P	S100 calcium binding protein P
SAR1B	SAR1 homolog B (S. cerevisiae)
SC4MOL	sterol-C4-methyl oxidase-like
SCD	stearoyl-CoA desaturase (delta-9-desaturase)
SCP2	sterol carrier protein 2
SCRG1	stimulator of chondrogenesis 1
SDC1	syndecan 1
SERHL2	serine hydrolase-like 2
SERPINB5	serpin peptidase inhibitor, clade B (ovalbumin), member 5
SERPINE2	serpin peptidase inhibitor, clade E (nexin, plasminogen activator inhibitor type 1), member 2
SFRP1	secreted frizzled-related protein 1
SLC26A3	solute carrier family 26, member 3
SLC6A14	solute carrier family 6 (amino acid transporter), member 14
SLC7A5	solute carrier family 7 (cationic amino acid transporter, y+ system), member 5
SLPI	secretory leukocyte peptidase inhibitor
SMPDL3A	sphingomyelin phosphodiesterase, acid-like 3A
SOX11	SRY (sex determining region Y)-box 11
SOX9	SRY (sex determining region Y)-box 9
SPARCL1	SPARC-like 1 (hevin)
SRD5A1	steroid-5-alpha-reductase, alpha polypeptide 1 (3-oxo-5 alpha-steroid delta 4-dehydrogenase alpha 1)
SRGN	serglycin
SRPX	sushi-repeat-containing protein, X-linked
STARD3	StAR-related lipid transfer (START) domain containing 3
TARP	TCR gamma alternate reading frame protein
TCF7L1	transcription factor 7-like 1 (T-cell specific, HMG-box)
TCN1	transcobalamin I (vitamin B12 binding protein, R binder family)
TFAP2B	transcription factor AP-2 beta (activating enhancer binding protein 2 beta)
TGFBR3	transforming growth factor, beta receptor III
TM4SF1	transmembrane 4 L six family member 1
TMEM158	transmembrane protein 158 (gene/pseudogene)
TMEM45A	transmembrane protein 45A
TMSB15A	thymosin beta 15a
TMSB15B	thymosin beta 15B
TRIM36	tripartite motif-containing 36
TRIM68	tripartite motif-containing 68
TRPV6	transient receptor potential cation channel, subfamily V, member 6
TSPAN8	tetraspanin 8
TSPYL5	TSPY-like 5
TTK	TTK protein kinase
UCHL1	ubiquitin carboxyl-terminal esterase L1 (ubiquitin thiolesterase)
UGT2B28	UDP glucuronosyltransferase 2 family, polypeptide B28
VCAM1	vascular cell adhesion molecule 1
VGLL1	vestigial like 1 (Drosophila)
VTCN1	V-set domain containing T cell activation inhibitor 1
WIF1	WNT inhibitory factor 1
ZBTB16	zinc finger and BTB domain containing 16
ZIC1	Zic family member 1 (odd-paired homolog, Drosophila)
