# Supplementary material for: Identification of a Novel Luminal Molecular Subtype of Breast Cancer
Source: PLoS One. 2014 Jul 30;9(7):e103514. doi: 10.1371/journal.pone.0103514 (PMC4116208; doi:10.1371/journal.pone.0103514)
Supplement: Table S4 — Molecular subtypes of the samples following classification with and without maximal correlation coefficient threshold of 0.3. (XLS) [file pone.0103514.s005.xls]

## Sheet: ClassificationTable
Sample ID	without threshold	with 0.3 threshold
GSM107080	Basal	Basal
GSM107082	Basal	Basal
GSM107090	Basal	Basal
GSM107102	Basal	Basal
GSM107115	Basal	Basal
GSM107129	Basal	Basal
GSM107131	Basal	Basal
GSM107141	Basal	Basal
GSM107163	Basal	Basal
GSM107166	Basal	Basal
GSM107191	Basal	Basal
GSM107196	Basal	Basal
GSM107198	Basal	Basal
GSM107204	Basal	Basal
GSM107229	Basal	Basal
GSM36788	Basal	Basal
GSM36795	Basal	Basal
GSM36797	Basal	Basal
GSM36798	Basal	Basal
GSM36822	Basal	Basal
GSM36824	Basal	Basal
GSM36827	Basal	Basal
GSM36833	Basal	Basal
GSM36846	Basal	Basal
GSM36847	Basal	Basal
GSM36855	Basal	Basal
GSM36862	Basal	Basal
GSM36865	Basal	Basal
GSM36875	Basal	Basal
GSM36876	Basal	Basal
GSM36891	Basal	Basal
GSM36912	Basal	Basal
GSM36923	Basal	Basal
GSM36927	Basal	Basal
GSM36931	Basal	Basal
GSM36935	Basal	Basal
GSM36937	Basal	Basal
GSM36940	Basal	Basal
GSM36941	Basal	Basal
GSM36949	Basal	Basal
GSM36952	Basal	Basal
GSM36959	Basal	Basal
GSM36960	Basal	Basal
GSM36966	Basal	Basal
GSM36977	Basal	Basal
GSM36981	Basal	Basal
GSM37002	Basal	Basal
GSM37017	Basal	Basal
GSM37021	Basal	Basal
GSM37022	Basal	Basal
GSM37040	Basal	Basal
GSM37043	Basal	Basal
GSM37045	Basal	Basal
GSM37047	Basal	Basal
GSM37048	Basal	Basal
GSM37051	Basal	Basal
GSM79115	Basal	Basal
GSM79117	Basal	Basal
GSM79122	Basal	Basal
GSM79147	Basal	Basal
GSM79154	Basal	Basal
GSM79184	Basal	Basal
GSM79239	Basal	Basal
GSM79253	Basal	Basal
GSM79255	Basal	Basal
GSM79270	Basal	Basal
GSM79271	Basal	Basal
GSM79273	Basal	Basal
GSM79280	Basal	Basal
GSM79292	Basal	Basal
GSM79299	Basal	Basal
GSM79302	Basal	Basal
GSM79306	Basal	Basal
GSM79313	Basal	Basal
GSM79329	Basal	Basal
GSM79336	Basal	Basal
GSM65374	Basal	Basal
GSM65838	Basal	Basal
GSM65841	Basal	Basal
GSM65842	Basal	Basal
GSM65843	Basal	Basal
GSM65845	Basal	Basal
GSM65850	Basal	Basal
GSM65852	Basal	Basal
GSM150804	Basal	Basal
GSM150805	Basal	Basal
GSM150956	Basal	Basal
GSM65861	Basal	Basal
GSM65863	Basal	Basal
GSM65878	Basal	Basal
GSM65879	Basal	Basal
GSM177887	Basal	Basal
GSM177891	Basal	Basal
GSM177897	Basal	Basal
GSM177899	Basal	Basal
GSM177901	Basal	Basal
GSM177906	Basal	Basal
GSM177909	Basal	Basal
GSM177913	Basal	Basal
GSM177923	Basal	Basal
GSM177925	Basal	Basal
GSM177935	Basal	Basal
GSM177937	Basal	Basal
GSM177943	Basal	Basal
GSM177954	Basal	Basal
GSM177963	Basal	Basal
GSM177966	Basal	Basal
GSM177968	Basal	Basal
GSM177970	Basal	Basal
GSM177975	Basal	Basal
GSM177978	Basal	Basal
GSM177979	Basal	Basal
GSM177985	Basal	Basal
GSM178021	Basal	Basal
GSM178023	Basal	Basal
GSM178034	Basal	Basal
GSM178035	Basal	Basal
GSM177993	Basal	Basal
GSM177994	Basal	Basal
GSM177999	Basal	Basal
GSM178001	Basal	Basal
GSM178003	Basal	Basal
GSM178011	Basal	Basal
GSM178012	Basal	Basal
GSM178013	Basal	Basal
GSM178075	Basal	Basal
GSM178078	Basal	Basal
GSM178079	Basal	Basal
GSM178082	Basal	Basal
GSM441809	Basal	Basal
GSM441847	Basal	Basal
GSM441857	Basal	Basal
GSM441866	Basal	Basal
GSM615098	Basal	Basal
GSM615099	Basal	Basal
GSM615101	Basal	Basal
GSM615102	Basal	Basal
GSM615104	Basal	Basal
GSM615107	Basal	Basal
GSM615109	Basal	Basal
GSM615111	Basal	Basal
GSM615112	Basal	Basal
GSM615113	Basal	Basal
GSM615115	Basal	Basal
GSM615116	Basal	Basal
GSM615117	Basal	Basal
GSM615118	Basal	Basal
GSM615137	Basal	Basal
GSM615141	Basal	Basal
GSM615145	Basal	Basal
GSM615146	Basal	Basal
GSM615148	Basal	Basal
GSM615149	Basal	Basal
GSM615151	Basal	Basal
GSM615152	Basal	Basal
GSM615154	Basal	Basal
GSM615156	Basal	Basal
GSM615160	Basal	Basal
GSM615164	Basal	Basal
GSM615178	Basal	Basal
GSM615181	Basal	Basal
GSM615185	Basal	Basal
GSM615195	Basal	Basal
GSM615202	Basal	Basal
GSM615209	Basal	Basal
GSM615211	Basal	Basal
GSM615212	Basal	Basal
GSM615213	Basal	Basal
GSM615225	Basal	Basal
GSM615240	Basal	Basal
GSM615242	Basal	Basal
GSM615244	Basal	Basal
GSM615248	Basal	Basal
GSM615251	Basal	Basal
GSM615255	Basal	Basal
GSM615260	Basal	Basal
GSM615264	Basal	Basal
GSM615270	Basal	Basal
GSM615275	Basal	Basal
GSM615276	Basal	Basal
GSM615290	Basal	Basal
GSM615291	Basal	Basal
GSM615297	Basal	Basal
GSM615300	Basal	Basal
GSM615301	Basal	Basal
GSM615307	Basal	Basal
GSM615310	Basal	Basal
GSM615312	Basal	Basal
GSM615315	Basal	Basal
GSM615317	Basal	Basal
GSM615321	Basal	Basal
GSM615322	Basal	Basal
GSM615324	Basal	Basal
GSM615325	Basal	Basal
GSM615326	Basal	Basal
GSM615333	Basal	Basal
GSM615334	Basal	Basal
GSM615335	Basal	Basal
GSM615336	Basal	Basal
GSM615338	Basal	Basal
GSM615344	Basal	Basal
GSM615346	Basal	Basal
GSM615347	Basal	Basal
GSM615348	Basal	Basal
GSM615359	Basal	Basal
GSM615363	Basal	Basal
GSM615368	Basal	Basal
GSM615369	Basal	Basal
GSM615371	Basal	Basal
GSM615372	Basal	Basal
GSM615375	Basal	Basal
GSM615376	Basal	Basal
GSM615378	Basal	Basal
GSM615379	Basal	Basal
GSM615380	Basal	Basal
GSM615384	Basal	Basal
GSM615387	Basal	Basal
GSM615390	Basal	Basal
GSM615391	Basal	Basal
GSM615392	Basal	Basal
GSM615393	Basal	Basal
GSM615394	Basal	Basal
GSM615396	Basal	Basal
GSM615397	Basal	Basal
GSM615403	Basal	Basal
GSM615637	Basal	Basal
GSM615638	Basal	Basal
GSM615639	Basal	Basal
GSM615640	Basal	Basal
GSM615641	Basal	Basal
GSM615643	Basal	Basal
GSM615644	Basal	Basal
GSM615648	Basal	Basal
GSM615649	Basal	Basal
GSM615651	Basal	Basal
GSM615656	Basal	Basal
GSM615657	Basal	Basal
GSM615661	Basal	Basal
GSM615666	Basal	Basal
GSM615668	Basal	Basal
GSM615671	Basal	Basal
GSM615672	Basal	Basal
GSM615674	Basal	Basal
GSM615676	Basal	Basal
GSM615677	Basal	Basal
GSM615680	Basal	Basal
GSM615681	Basal	Basal
GSM615687	Basal	Basal
GSM615689	Basal	Basal
GSM615691	Basal	Basal
GSM615694	Basal	Basal
GSM615696	Basal	Basal
GSM615699	Basal	Basal
GSM615701	Basal	Basal
GSM615706	Basal	Basal
GSM615714	Basal	Basal
GSM615715	Basal	Basal
GSM615716	Basal	Basal
GSM615727	Basal	Basal
GSM615728	Basal	Basal
GSM615730	Basal	Basal
GSM615732	Basal	Basal
GSM615733	Basal	Basal
GSM615737	Basal	Basal
GSM615739	Basal	Basal
GSM615741	Basal	Basal
GSM615746	Basal	Basal
GSM615748	Basal	Basal
GSM615762	Basal	Basal
GSM615763	Basal	Basal
GSM615764	Basal	Basal
GSM615769	Basal	Basal
GSM615776	Basal	Basal
GSM615786	Basal	Basal
GSM615787	Basal	Basal
GSM615793	Basal	Basal
GSM615798	Basal	Basal
GSM615800	Basal	Basal
GSM615801	Basal	Basal
GSM615806	Basal	Basal
GSM107101	Claudin-low	Claudin-low
GSM107121	Claudin-low	Claudin-low
GSM107140	Claudin-low	Claudin-low
GSM107170	Claudin-low	Claudin-low
GSM107183	Claudin-low	Claudin-low
GSM107186	Claudin-low	Claudin-low
GSM36809	Claudin-low	Claudin-low
GSM36816	Claudin-low	Claudin-low
GSM36817	Claudin-low	Claudin-low
GSM36851	Claudin-low	Claudin-low
GSM36854	Claudin-low	Claudin-low
GSM36886	Claudin-low	Claudin-low
GSM36889	Claudin-low	Claudin-low
GSM36902	Claudin-low	Claudin-low
GSM36905	Claudin-low	Claudin-low
GSM36909	Claudin-low	Claudin-low
GSM36918	Claudin-low	Claudin-low
GSM36955	Claudin-low	Claudin-low
GSM37049	Claudin-low	Claudin-low
GSM37050	Claudin-low	Claudin-low
GSM79158	Claudin-low	Claudin-low
GSM79173	Claudin-low	Claudin-low
GSM79190	Claudin-low	Claudin-low
GSM79195	Claudin-low	Claudin-low
GSM79202	Claudin-low	Claudin-low
GSM79263	Claudin-low	Claudin-low
GSM79272	Claudin-low	Claudin-low
GSM79346	Claudin-low	Claudin-low
GSM79357	Claudin-low	Claudin-low
GSM65367	Claudin-low	Claudin-low
GSM150797	Claudin-low	Claudin-low
GSM150801	Claudin-low	Claudin-low
GSM65876	Claudin-low	Claudin-low
GSM150992	Claudin-low	Claudin-low
GSM150997	Claudin-low	Claudin-low
GSM151005	Claudin-low	Claudin-low
GSM177944	Claudin-low	Claudin-low
GSM177956	Claudin-low	Claudin-low
GSM178055	Claudin-low	Claudin-low
GSM178007	Claudin-low	Claudin-low
GSM178009	Claudin-low	Claudin-low
GSM178076	Claudin-low	Claudin-low
GSM441740	Claudin-low	Claudin-low
GSM441749	Claudin-low	Claudin-low
GSM441843	Claudin-low	Claudin-low
GSM441860	Claudin-low	Claudin-low
GSM441863	Claudin-low	Claudin-low
GSM441888	Claudin-low	Claudin-low
GSM441900	Claudin-low	Claudin-low
GSM615159	Claudin-low	Claudin-low
GSM615169	Claudin-low	Claudin-low
GSM615175	Claudin-low	Claudin-low
GSM615218	Claudin-low	Claudin-low
GSM615222	Claudin-low	Claudin-low
GSM615226	Claudin-low	Claudin-low
GSM615272	Claudin-low	Claudin-low
GSM615287	Claudin-low	Claudin-low
GSM615319	Claudin-low	Claudin-low
GSM615323	Claudin-low	Claudin-low
GSM615330	Claudin-low	Claudin-low
GSM615373	Claudin-low	Claudin-low
GSM615650	Claudin-low	Claudin-low
GSM615658	Claudin-low	Claudin-low
GSM615667	Claudin-low	Claudin-low
GSM615742	Claudin-low	Claudin-low
GSM615744	Claudin-low	Claudin-low
GSM615757	Claudin-low	Claudin-low
GSM615773	Claudin-low	Claudin-low
GSM615779	Claudin-low	Claudin-low
GSM615780	Claudin-low	Claudin-low
GSM615782	Claudin-low	Claudin-low
GSM615784	Claudin-low	Claudin-low
GSM615794	Claudin-low	Claudin-low
GSM615804	Claudin-low	Claudin-low
GSM615813	Claudin-low	Claudin-low
GSM615815	Claudin-low	Claudin-low
GSM615816	Claudin-low	Claudin-low
GSM615817	Claudin-low	Claudin-low
GSM615820	Claudin-low	Claudin-low
GSM615827	Claudin-low	Claudin-low
GSM107077	ERBB2	ERBB2
GSM107109	ERBB2	ERBB2
GSM107193	ERBB2	ERBB2
GSM107194	ERBB2	ERBB2
GSM107195	ERBB2	ERBB2
GSM107197	ERBB2	ERBB2
GSM107205	ERBB2	ERBB2
GSM107206	ERBB2	ERBB2
GSM107228	ERBB2	ERBB2
GSM36780	ERBB2	ERBB2
GSM36781	ERBB2	ERBB2
GSM36834	ERBB2	ERBB2
GSM36879	ERBB2	ERBB2
GSM36904	ERBB2	ERBB2
GSM36906	ERBB2	ERBB2
GSM36964	ERBB2	ERBB2
GSM36968	ERBB2	ERBB2
GSM36992	ERBB2	ERBB2
GSM37016	ERBB2	ERBB2
GSM37020	ERBB2	ERBB2
GSM37034	ERBB2	ERBB2
GSM37055	ERBB2	ERBB2
GSM79116	ERBB2	ERBB2
GSM79128	ERBB2	ERBB2
GSM79131	ERBB2	ERBB2
GSM79143	ERBB2	ERBB2
GSM79144	ERBB2	ERBB2
GSM79148	ERBB2	ERBB2
GSM79165	ERBB2	ERBB2
GSM79196	ERBB2	ERBB2
GSM79231	ERBB2	ERBB2
GSM79259	ERBB2	ERBB2
GSM79274	ERBB2	ERBB2
GSM79279	ERBB2	ERBB2
GSM79322	ERBB2	ERBB2
GSM79332	ERBB2	ERBB2
GSM79333	ERBB2	ERBB2
GSM79340	ERBB2	ERBB2
GSM79341	ERBB2	ERBB2
GSM79344	ERBB2	ERBB2
GSM65344	ERBB2	ERBB2
GSM65350	ERBB2	ERBB2
GSM65825	ERBB2	ERBB2
GSM65831	ERBB2	ERBB2
GSM65835	ERBB2	ERBB2
GSM65839	ERBB2	ERBB2
GSM65846	ERBB2	ERBB2
GSM150796	ERBB2	ERBB2
GSM65866	ERBB2	ERBB2
GSM151008	ERBB2	ERBB2
GSM177902	ERBB2	ERBB2
GSM177903	ERBB2	ERBB2
GSM177918	ERBB2	ERBB2
GSM177927	ERBB2	ERBB2
GSM177939	ERBB2	ERBB2
GSM177959	ERBB2	ERBB2
GSM177977	ERBB2	ERBB2
GSM177981	ERBB2	ERBB2
GSM178052	ERBB2	ERBB2
GSM178063	ERBB2	ERBB2
GSM178065	ERBB2	ERBB2
GSM178066	ERBB2	ERBB2
GSM178006	ERBB2	ERBB2
GSM178010	ERBB2	ERBB2
GSM178073	ERBB2	ERBB2
GSM441881	ERBB2	ERBB2
GSM441912	ERBB2	ERBB2
GSM615139	ERBB2	ERBB2
GSM615189	ERBB2	ERBB2
GSM615215	ERBB2	ERBB2
GSM615271	ERBB2	ERBB2
GSM615274	ERBB2	ERBB2
GSM615361	ERBB2	ERBB2
GSM615405	ERBB2	ERBB2
GSM615664	ERBB2	ERBB2
GSM615695	ERBB2	ERBB2
GSM615754	ERBB2	ERBB2
GSM615785	ERBB2	ERBB2
GSM615796	ERBB2	ERBB2
GSM615805	ERBB2	ERBB2
GSM615812	ERBB2	ERBB2
GSM107074	Luminal A	Luminal A
GSM107078	Luminal A	Luminal A
GSM107079	Luminal A	Luminal A
GSM107083	Luminal A	Luminal A
GSM107091	Luminal A	Luminal A
GSM107092	Luminal A	Luminal A
GSM107096	Luminal A	Luminal A
GSM107098	Luminal A	Luminal A
GSM107103	Luminal A	Luminal A
GSM107104	Luminal A	Luminal A
GSM107105	Luminal A	Luminal A
GSM107108	Luminal A	Luminal A
GSM107112	Luminal A	Luminal A
GSM107114	Luminal A	Luminal A
GSM107117	Luminal A	Luminal A
GSM107119	Luminal A	Luminal A
GSM107126	Luminal A	Luminal A
GSM107127	Luminal A	Luminal A
GSM107128	Luminal A	Luminal A
GSM107132	Luminal A	Luminal A
GSM107133	Luminal A	Luminal A
GSM107137	Luminal A	Luminal A
GSM107147	Luminal A	Luminal A
GSM107150	Luminal A	Luminal A
GSM107154	Luminal A	Luminal A
GSM107155	Luminal A	Luminal A
GSM107161	Luminal A	Luminal A
GSM107171	Luminal A	Luminal A
GSM107173	Luminal A	Luminal A
GSM107174	Luminal A	Luminal A
GSM107177	Luminal A	Luminal A
GSM107180	Luminal A	Luminal A
GSM107182	Luminal A	Luminal A
GSM107184	Luminal A	Luminal A
GSM107190	Luminal A	Luminal A
GSM107200	Luminal A	Luminal A
GSM107214	Luminal A	Luminal A
GSM36777	Luminal A	Luminal A
GSM36782	Luminal A	Luminal A
GSM36783	Luminal A	Luminal A
GSM36785	Luminal A	Luminal A
GSM36789	Luminal A	Luminal A
GSM36790	Luminal A	Luminal A
GSM36791	Luminal A	Luminal A
GSM36796	Luminal A	Luminal A
GSM36802	Luminal A	Luminal A
GSM36803	Luminal A	Luminal A
GSM36804	Luminal A	Luminal A
GSM36806	Luminal A	Luminal A
GSM36812	Luminal A	Luminal A
GSM36815	Luminal A	Luminal A
GSM36818	Luminal A	Luminal A
GSM36819	Luminal A	Luminal A
GSM36825	Luminal A	Luminal A
GSM36830	Luminal A	Luminal A
GSM36831	Luminal A	Luminal A
GSM36832	Luminal A	Luminal A
GSM36836	Luminal A	Luminal A
GSM36839	Luminal A	Luminal A
GSM36843	Luminal A	Luminal A
GSM36845	Luminal A	Luminal A
GSM36849	Luminal A	Luminal A
GSM36853	Luminal A	Luminal A
GSM36859	Luminal A	Luminal A
GSM36861	Luminal A	Luminal A
GSM36866	Luminal A	Luminal A
GSM36867	Luminal A	Luminal A
GSM36868	Luminal A	Luminal A
GSM36869	Luminal A	Luminal A
GSM36871	Luminal A	Luminal A
GSM36887	Luminal A	Luminal A
GSM36895	Luminal A	Luminal A
GSM36896	Luminal A	Luminal A
GSM36897	Luminal A	Luminal A
GSM36907	Luminal A	Luminal A
GSM36910	Luminal A	Luminal A
GSM36911	Luminal A	Luminal A
GSM36913	Luminal A	Luminal A
GSM36914	Luminal A	Luminal A
GSM36916	Luminal A	Luminal A
GSM36917	Luminal A	Luminal A
GSM36919	Luminal A	Luminal A
GSM36928	Luminal A	Luminal A
GSM36938	Luminal A	Luminal A
GSM36945	Luminal A	Luminal A
GSM36950	Luminal A	Luminal A
GSM36951	Luminal A	Luminal A
GSM36962	Luminal A	Luminal A
GSM36970	Luminal A	Luminal A
GSM36972	Luminal A	Luminal A
GSM36973	Luminal A	Luminal A
GSM36980	Luminal A	Luminal A
GSM36983	Luminal A	Luminal A
GSM36986	Luminal A	Luminal A
GSM36987	Luminal A	Luminal A
GSM36988	Luminal A	Luminal A
GSM36990	Luminal A	Luminal A
GSM36998	Luminal A	Luminal A
GSM36999	Luminal A	Luminal A
GSM37005	Luminal A	Luminal A
GSM37008	Luminal A	Luminal A
GSM37010	Luminal A	Luminal A
GSM37011	Luminal A	Luminal A
GSM37012	Luminal A	Luminal A
GSM37015	Luminal A	Luminal A
GSM37019	Luminal A	Luminal A
GSM37024	Luminal A	Luminal A
GSM37025	Luminal A	Luminal A
GSM37026	Luminal A	Luminal A
GSM37028	Luminal A	Luminal A
GSM37030	Luminal A	Luminal A
GSM37032	Luminal A	Luminal A
GSM37039	Luminal A	Luminal A
GSM37046	Luminal A	Luminal A
GSM37059	Luminal A	Luminal A
GSM37061	Luminal A	Luminal A
GSM79119	Luminal A	Luminal A
GSM79127	Luminal A	Luminal A
GSM79129	Luminal A	Luminal A
GSM79132	Luminal A	Luminal A
GSM79133	Luminal A	Luminal A
GSM79139	Luminal A	Luminal A
GSM79142	Luminal A	Luminal A
GSM79150	Luminal A	Luminal A
GSM79152	Luminal A	Luminal A
GSM79153	Luminal A	Luminal A
GSM79161	Luminal A	Luminal A
GSM79162	Luminal A	Luminal A
GSM79164	Luminal A	Luminal A
GSM79174	Luminal A	Luminal A
GSM79197	Luminal A	Luminal A
GSM79203	Luminal A	Luminal A
GSM79207	Luminal A	Luminal A
GSM79210	Luminal A	Luminal A
GSM79212	Luminal A	Luminal A
GSM79215	Luminal A	Luminal A
GSM79218	Luminal A	Luminal A
GSM79228	Luminal A	Luminal A
GSM79229	Luminal A	Luminal A
GSM79230	Luminal A	Luminal A
GSM79232	Luminal A	Luminal A
GSM79237	Luminal A	Luminal A
GSM79245	Luminal A	Luminal A
GSM79248	Luminal A	Luminal A
GSM79250	Luminal A	Luminal A
GSM79254	Luminal A	Luminal A
GSM79257	Luminal A	Luminal A
GSM79258	Luminal A	Luminal A
GSM79264	Luminal A	Luminal A
GSM79265	Luminal A	Luminal A
GSM79266	Luminal A	Luminal A
GSM79268	Luminal A	Luminal A
GSM79276	Luminal A	Luminal A
GSM79277	Luminal A	Luminal A
GSM79282	Luminal A	Luminal A
GSM79285	Luminal A	Luminal A
GSM79286	Luminal A	Luminal A
GSM79289	Luminal A	Luminal A
GSM79290	Luminal A	Luminal A
GSM79293	Luminal A	Luminal A
GSM79307	Luminal A	Luminal A
GSM79310	Luminal A	Luminal A
GSM79315	Luminal A	Luminal A
GSM79317	Luminal A	Luminal A
GSM79319	Luminal A	Luminal A
GSM79320	Luminal A	Luminal A
GSM79323	Luminal A	Luminal A
GSM79327	Luminal A	Luminal A
GSM79335	Luminal A	Luminal A
GSM79347	Luminal A	Luminal A
GSM79348	Luminal A	Luminal A
GSM79359	Luminal A	Luminal A
GSM65342	Luminal A	Luminal A
GSM65349	Luminal A	Luminal A
GSM65358	Luminal A	Luminal A
GSM65360	Luminal A	Luminal A
GSM65361	Luminal A	Luminal A
GSM65365	Luminal A	Luminal A
GSM65368	Luminal A	Luminal A
GSM65823	Luminal A	Luminal A
GSM65827	Luminal A	Luminal A
GSM65832	Luminal A	Luminal A
GSM65848	Luminal A	Luminal A
GSM65853	Luminal A	Luminal A
GSM65860	Luminal A	Luminal A
GSM150794	Luminal A	Luminal A
GSM150948	Luminal A	Luminal A
GSM150949	Luminal A	Luminal A
GSM150953	Luminal A	Luminal A
GSM65862	Luminal A	Luminal A
GSM65867	Luminal A	Luminal A
GSM65875	Luminal A	Luminal A
GSM150973	Luminal A	Luminal A
GSM150980	Luminal A	Luminal A
GSM150988	Luminal A	Luminal A
GSM150990	Luminal A	Luminal A
GSM151004	Luminal A	Luminal A
GSM151062	Luminal A	Luminal A
GSM177890	Luminal A	Luminal A
GSM177892	Luminal A	Luminal A
GSM177896	Luminal A	Luminal A
GSM177907	Luminal A	Luminal A
GSM177910	Luminal A	Luminal A
GSM177911	Luminal A	Luminal A
GSM177917	Luminal A	Luminal A
GSM177919	Luminal A	Luminal A
GSM177921	Luminal A	Luminal A
GSM177922	Luminal A	Luminal A
GSM177924	Luminal A	Luminal A
GSM177928	Luminal A	Luminal A
GSM177931	Luminal A	Luminal A
GSM177932	Luminal A	Luminal A
GSM177936	Luminal A	Luminal A
GSM177940	Luminal A	Luminal A
GSM177941	Luminal A	Luminal A
GSM177948	Luminal A	Luminal A
GSM177950	Luminal A	Luminal A
GSM177955	Luminal A	Luminal A
GSM177957	Luminal A	Luminal A
GSM177961	Luminal A	Luminal A
GSM177962	Luminal A	Luminal A
GSM177964	Luminal A	Luminal A
GSM177965	Luminal A	Luminal A
GSM177967	Luminal A	Luminal A
GSM177969	Luminal A	Luminal A
GSM177984	Luminal A	Luminal A
GSM178019	Luminal A	Luminal A
GSM178022	Luminal A	Luminal A
GSM178030	Luminal A	Luminal A
GSM178031	Luminal A	Luminal A
GSM178032	Luminal A	Luminal A
GSM178036	Luminal A	Luminal A
GSM178037	Luminal A	Luminal A
GSM178039	Luminal A	Luminal A
GSM178040	Luminal A	Luminal A
GSM178041	Luminal A	Luminal A
GSM178042	Luminal A	Luminal A
GSM178044	Luminal A	Luminal A
GSM178047	Luminal A	Luminal A
GSM178048	Luminal A	Luminal A
GSM178049	Luminal A	Luminal A
GSM178067	Luminal A	Luminal A
GSM178070	Luminal A	Luminal A
GSM178071	Luminal A	Luminal A
GSM177990	Luminal A	Luminal A
GSM177992	Luminal A	Luminal A
GSM177995	Luminal A	Luminal A
GSM177996	Luminal A	Luminal A
GSM177998	Luminal A	Luminal A
GSM178002	Luminal A	Luminal A
GSM178008	Luminal A	Luminal A
GSM178014	Luminal A	Luminal A
GSM441729	Luminal A	Luminal A
GSM441730	Luminal A	Luminal A
GSM441732	Luminal A	Luminal A
GSM441735	Luminal A	Luminal A
GSM441736	Luminal A	Luminal A
GSM441737	Luminal A	Luminal A
GSM441757	Luminal A	Luminal A
GSM441759	Luminal A	Luminal A
GSM441761	Luminal A	Luminal A
GSM441769	Luminal A	Luminal A
GSM441778	Luminal A	Luminal A
GSM441779	Luminal A	Luminal A
GSM441788	Luminal A	Luminal A
GSM441790	Luminal A	Luminal A
GSM441791	Luminal A	Luminal A
GSM441795	Luminal A	Luminal A
GSM441796	Luminal A	Luminal A
GSM441803	Luminal A	Luminal A
GSM441805	Luminal A	Luminal A
GSM441808	Luminal A	Luminal A
GSM441810	Luminal A	Luminal A
GSM441821	Luminal A	Luminal A
GSM441822	Luminal A	Luminal A
GSM441831	Luminal A	Luminal A
GSM441838	Luminal A	Luminal A
GSM441858	Luminal A	Luminal A
GSM441870	Luminal A	Luminal A
GSM441872	Luminal A	Luminal A
GSM441873	Luminal A	Luminal A
GSM441882	Luminal A	Luminal A
GSM441887	Luminal A	Luminal A
GSM441889	Luminal A	Luminal A
GSM441897	Luminal A	Luminal A
GSM441917	Luminal A	Luminal A
GSM441918	Luminal A	Luminal A
GSM441920	Luminal A	Luminal A
GSM615096	Luminal A	Luminal A
GSM615114	Luminal A	Luminal A
GSM615120	Luminal A	Luminal A
GSM615122	Luminal A	Luminal A
GSM615150	Luminal A	Luminal A
GSM615162	Luminal A	Luminal A
GSM615170	Luminal A	Luminal A
GSM615172	Luminal A	Luminal A
GSM615173	Luminal A	Luminal A
GSM615177	Luminal A	Luminal A
GSM615179	Luminal A	Luminal A
GSM615180	Luminal A	Luminal A
GSM615187	Luminal A	Luminal A
GSM615199	Luminal A	Luminal A
GSM615203	Luminal A	Luminal A
GSM615204	Luminal A	Luminal A
GSM615207	Luminal A	Luminal A
GSM615210	Luminal A	Luminal A
GSM615217	Luminal A	Luminal A
GSM615228	Luminal A	Luminal A
GSM615231	Luminal A	Luminal A
GSM615232	Luminal A	Luminal A
GSM615237	Luminal A	Luminal A
GSM615245	Luminal A	Luminal A
GSM615254	Luminal A	Luminal A
GSM615278	Luminal A	Luminal A
GSM615285	Luminal A	Luminal A
GSM615299	Luminal A	Luminal A
GSM615328	Luminal A	Luminal A
GSM615329	Luminal A	Luminal A
GSM615349	Luminal A	Luminal A
GSM615351	Luminal A	Luminal A
GSM615362	Luminal A	Luminal A
GSM615374	Luminal A	Luminal A
GSM615383	Luminal A	Luminal A
GSM615642	Luminal A	Luminal A
GSM615646	Luminal A	Luminal A
GSM615647	Luminal A	Luminal A
GSM615659	Luminal A	Luminal A
GSM615697	Luminal A	Luminal A
GSM615711	Luminal A	Luminal A
GSM615713	Luminal A	Luminal A
GSM615719	Luminal A	Luminal A
GSM615721	Luminal A	Luminal A
GSM615734	Luminal A	Luminal A
GSM615738	Luminal A	Luminal A
GSM615752	Luminal A	Luminal A
GSM615758	Luminal A	Luminal A
GSM615759	Luminal A	Luminal A
GSM615768	Luminal A	Luminal A
GSM615791	Luminal A	Luminal A
GSM615807	Luminal A	Luminal A
GSM107073	Luminal B	Luminal B
GSM107085	Luminal B	Luminal B
GSM107088	Luminal B	Luminal B
GSM107093	Luminal B	Luminal B
GSM107094	Luminal B	Luminal B
GSM107107	Luminal B	Luminal B
GSM107113	Luminal B	Luminal B
GSM107138	Luminal B	Luminal B
GSM107149	Luminal B	Luminal B
GSM107152	Luminal B	Luminal B
GSM107178	Luminal B	Luminal B
GSM107192	Luminal B	Luminal B
GSM107199	Luminal B	Luminal B
GSM107201	Luminal B	Luminal B
GSM107222	Luminal B	Luminal B
GSM107226	Luminal B	Luminal B
GSM107227	Luminal B	Luminal B
GSM36787	Luminal B	Luminal B
GSM36792	Luminal B	Luminal B
GSM36800	Luminal B	Luminal B
GSM36810	Luminal B	Luminal B
GSM36820	Luminal B	Luminal B
GSM36823	Luminal B	Luminal B
GSM36837	Luminal B	Luminal B
GSM36838	Luminal B	Luminal B
GSM36841	Luminal B	Luminal B
GSM36856	Luminal B	Luminal B
GSM36878	Luminal B	Luminal B
GSM36899	Luminal B	Luminal B
GSM36908	Luminal B	Luminal B
GSM36921	Luminal B	Luminal B
GSM36922	Luminal B	Luminal B
GSM36924	Luminal B	Luminal B
GSM36930	Luminal B	Luminal B
GSM36939	Luminal B	Luminal B
GSM36946	Luminal B	Luminal B
GSM36947	Luminal B	Luminal B
GSM36948	Luminal B	Luminal B
GSM36954	Luminal B	Luminal B
GSM36974	Luminal B	Luminal B
GSM36979	Luminal B	Luminal B
GSM36984	Luminal B	Luminal B
GSM36985	Luminal B	Luminal B
GSM37003	Luminal B	Luminal B
GSM37004	Luminal B	Luminal B
GSM37006	Luminal B	Luminal B
GSM37007	Luminal B	Luminal B
GSM37029	Luminal B	Luminal B
GSM37031	Luminal B	Luminal B
GSM37035	Luminal B	Luminal B
GSM37037	Luminal B	Luminal B
GSM37038	Luminal B	Luminal B
GSM79121	Luminal B	Luminal B
GSM79124	Luminal B	Luminal B
GSM79125	Luminal B	Luminal B
GSM79126	Luminal B	Luminal B
GSM79134	Luminal B	Luminal B
GSM79135	Luminal B	Luminal B
GSM79140	Luminal B	Luminal B
GSM79155	Luminal B	Luminal B
GSM79159	Luminal B	Luminal B
GSM79163	Luminal B	Luminal B
GSM79167	Luminal B	Luminal B
GSM79188	Luminal B	Luminal B
GSM79192	Luminal B	Luminal B
GSM79193	Luminal B	Luminal B
GSM79199	Luminal B	Luminal B
GSM79209	Luminal B	Luminal B
GSM79211	Luminal B	Luminal B
GSM79214	Luminal B	Luminal B
GSM79219	Luminal B	Luminal B
GSM79223	Luminal B	Luminal B
GSM79226	Luminal B	Luminal B
GSM79246	Luminal B	Luminal B
GSM79249	Luminal B	Luminal B
GSM79267	Luminal B	Luminal B
GSM79269	Luminal B	Luminal B
GSM79301	Luminal B	Luminal B
GSM79328	Luminal B	Luminal B
GSM79330	Luminal B	Luminal B
GSM79343	Luminal B	Luminal B
GSM79349	Luminal B	Luminal B
GSM79353	Luminal B	Luminal B
GSM79354	Luminal B	Luminal B
GSM65351	Luminal B	Luminal B
GSM65353	Luminal B	Luminal B
GSM65354	Luminal B	Luminal B
GSM65359	Luminal B	Luminal B
GSM65366	Luminal B	Luminal B
GSM65371	Luminal B	Luminal B
GSM65372	Luminal B	Luminal B
GSM65373	Luminal B	Luminal B
GSM65377	Luminal B	Luminal B
GSM65828	Luminal B	Luminal B
GSM65844	Luminal B	Luminal B
GSM65851	Luminal B	Luminal B
GSM65856	Luminal B	Luminal B
GSM150946	Luminal B	Luminal B
GSM150950	Luminal B	Luminal B
GSM150960	Luminal B	Luminal B
GSM150962	Luminal B	Luminal B
GSM65868	Luminal B	Luminal B
GSM65869	Luminal B	Luminal B
GSM150975	Luminal B	Luminal B
GSM150976	Luminal B	Luminal B
GSM150982	Luminal B	Luminal B
GSM150983	Luminal B	Luminal B
GSM150996	Luminal B	Luminal B
GSM150998	Luminal B	Luminal B
GSM177886	Luminal B	Luminal B
GSM177888	Luminal B	Luminal B
GSM177893	Luminal B	Luminal B
GSM177895	Luminal B	Luminal B
GSM177900	Luminal B	Luminal B
GSM177908	Luminal B	Luminal B
GSM177920	Luminal B	Luminal B
GSM177926	Luminal B	Luminal B
GSM177929	Luminal B	Luminal B
GSM177934	Luminal B	Luminal B
GSM177945	Luminal B	Luminal B
GSM177953	Luminal B	Luminal B
GSM177960	Luminal B	Luminal B
GSM177973	Luminal B	Luminal B
GSM177983	Luminal B	Luminal B
GSM178025	Luminal B	Luminal B
GSM178026	Luminal B	Luminal B
GSM178038	Luminal B	Luminal B
GSM178056	Luminal B	Luminal B
GSM178057	Luminal B	Luminal B
GSM178064	Luminal B	Luminal B
GSM178068	Luminal B	Luminal B
GSM178069	Luminal B	Luminal B
GSM178018	Luminal B	Luminal B
GSM178074	Luminal B	Luminal B
GSM178080	Luminal B	Luminal B
GSM441659	Luminal B	Luminal B
GSM441731	Luminal B	Luminal B
GSM441734	Luminal B	Luminal B
GSM441743	Luminal B	Luminal B
GSM441747	Luminal B	Luminal B
GSM441748	Luminal B	Luminal B
GSM441755	Luminal B	Luminal B
GSM441756	Luminal B	Luminal B
GSM441763	Luminal B	Luminal B
GSM441764	Luminal B	Luminal B
GSM441777	Luminal B	Luminal B
GSM441782	Luminal B	Luminal B
GSM441798	Luminal B	Luminal B
GSM441799	Luminal B	Luminal B
GSM441815	Luminal B	Luminal B
GSM441818	Luminal B	Luminal B
GSM441824	Luminal B	Luminal B
GSM441851	Luminal B	Luminal B
GSM441867	Luminal B	Luminal B
GSM441869	Luminal B	Luminal B
GSM441877	Luminal B	Luminal B
GSM441905	Luminal B	Luminal B
GSM441916	Luminal B	Luminal B
GSM615103	Luminal B	Luminal B
GSM615105	Luminal B	Luminal B
GSM615108	Luminal B	Luminal B
GSM615121	Luminal B	Luminal B
GSM615132	Luminal B	Luminal B
GSM615142	Luminal B	Luminal B
GSM615161	Luminal B	Luminal B
GSM615163	Luminal B	Luminal B
GSM615186	Luminal B	Luminal B
GSM615188	Luminal B	Luminal B
GSM615192	Luminal B	Luminal B
GSM615198	Luminal B	Luminal B
GSM615205	Luminal B	Luminal B
GSM615206	Luminal B	Luminal B
GSM615214	Luminal B	Luminal B
GSM615216	Luminal B	Luminal B
GSM615221	Luminal B	Luminal B
GSM615227	Luminal B	Luminal B
GSM615234	Luminal B	Luminal B
GSM615235	Luminal B	Luminal B
GSM615236	Luminal B	Luminal B
GSM615241	Luminal B	Luminal B
GSM615246	Luminal B	Luminal B
GSM615253	Luminal B	Luminal B
GSM615261	Luminal B	Luminal B
GSM615267	Luminal B	Luminal B
GSM615273	Luminal B	Luminal B
GSM615281	Luminal B	Luminal B
GSM615302	Luminal B	Luminal B
GSM615304	Luminal B	Luminal B
GSM615309	Luminal B	Luminal B
GSM615311	Luminal B	Luminal B
GSM615345	Luminal B	Luminal B
GSM615358	Luminal B	Luminal B
GSM615366	Luminal B	Luminal B
GSM615367	Luminal B	Luminal B
GSM615370	Luminal B	Luminal B
GSM615401	Luminal B	Luminal B
GSM615402	Luminal B	Luminal B
GSM615634	Luminal B	Luminal B
GSM615654	Luminal B	Luminal B
GSM615655	Luminal B	Luminal B
GSM615675	Luminal B	Luminal B
GSM615679	Luminal B	Luminal B
GSM615682	Luminal B	Luminal B
GSM615683	Luminal B	Luminal B
GSM615685	Luminal B	Luminal B
GSM615709	Luminal B	Luminal B
GSM615718	Luminal B	Luminal B
GSM615723	Luminal B	Luminal B
GSM615726	Luminal B	Luminal B
GSM615749	Luminal B	Luminal B
GSM615792	Luminal B	Luminal B
GSM615802	Luminal B	Luminal B
GSM615808	Luminal B	Luminal B
GSM615810	Luminal B	Luminal B
GSM615814	Luminal B	Luminal B
GSM615825	Luminal B	Luminal B
GSM79146	Basal	Luminal-like
GSM79238	Basal	Luminal-like
GSM79305	Basal	Luminal-like
GSM65356	Basal	Luminal-like
GSM150961	Basal	Luminal-like
GSM65870	Basal	Luminal-like
GSM441750	Basal	Luminal-like
GSM441823	Basal	Luminal-like
GSM441919	Basal	Luminal-like
GSM615123	Basal	Luminal-like
GSM615343	Basal	Luminal-like
GSM615398	Basal	Luminal-like
GSM615635	Basal	Luminal-like
GSM36829	Basal	Luminal-like
GSM79235	Basal	Luminal-like
GSM79338	Basal	Luminal-like
GSM615823	Basal	Luminal-like
GSM107160	Claudin-low	Luminal-like
GSM36863	Claudin-low	Luminal-like
GSM36892	Claudin-low	Luminal-like
GSM79166	Claudin-low	Luminal-like
GSM79216	Claudin-low	Luminal-like
GSM79242	Claudin-low	Luminal-like
GSM79247	Claudin-low	Luminal-like
GSM150957	Claudin-low	Luminal-like
GSM177971	Claudin-low	Luminal-like
GSM441752	Claudin-low	Luminal-like
GSM441921	Claudin-low	Luminal-like
GSM615157	Claudin-low	Luminal-like
GSM615165	Claudin-low	Luminal-like
GSM615239	Claudin-low	Luminal-like
GSM615269	Claudin-low	Luminal-like
GSM615395	Claudin-low	Luminal-like
GSM615399	Claudin-low	Luminal-like
GSM107142	Claudin-low	Luminal-like
GSM36808	Claudin-low	Luminal-like
GSM36814	Claudin-low	Luminal-like
GSM36826	Claudin-low	Luminal-like
GSM36850	Claudin-low	Luminal-like
GSM36880	Claudin-low	Luminal-like
GSM36920	Claudin-low	Luminal-like
GSM37009	Claudin-low	Luminal-like
GSM37052	Claudin-low	Luminal-like
GSM37058	Claudin-low	Luminal-like
GSM79138	Claudin-low	Luminal-like
GSM79145	Claudin-low	Luminal-like
GSM79180	Claudin-low	Luminal-like
GSM79201	Claudin-low	Luminal-like
GSM79217	Claudin-low	Luminal-like
GSM79222	Claudin-low	Luminal-like
GSM79316	Claudin-low	Luminal-like
GSM79324	Claudin-low	Luminal-like
GSM79345	Claudin-low	Luminal-like
GSM65829	Claudin-low	Luminal-like
GSM65872	Claudin-low	Luminal-like
GSM150986	Claudin-low	Luminal-like
GSM150999	Claudin-low	Luminal-like
GSM151006	Claudin-low	Luminal-like
GSM178062	Claudin-low	Luminal-like
GSM441739	Claudin-low	Luminal-like
GSM441766	Claudin-low	Luminal-like
GSM615100	Claudin-low	Luminal-like
GSM615131	Claudin-low	Luminal-like
GSM615138	Claudin-low	Luminal-like
GSM615306	Claudin-low	Luminal-like
GSM615772	Claudin-low	Luminal-like
GSM107084	ERBB2	Luminal-like
GSM107134	ERBB2	Luminal-like
GSM107181	ERBB2	Luminal-like
GSM107203	ERBB2	Luminal-like
GSM36884	ERBB2	Luminal-like
GSM36934	ERBB2	Luminal-like
GSM36995	ERBB2	Luminal-like
GSM36996	ERBB2	Luminal-like
GSM79123	ERBB2	Luminal-like
GSM79172	ERBB2	Luminal-like
GSM79189	ERBB2	Luminal-like
GSM79191	ERBB2	Luminal-like
GSM79233	ERBB2	Luminal-like
GSM79243	ERBB2	Luminal-like
GSM79351	ERBB2	Luminal-like
GSM79360	ERBB2	Luminal-like
GSM65369	ERBB2	Luminal-like
GSM65833	ERBB2	Luminal-like
GSM150984	ERBB2	Luminal-like
GSM151001	ERBB2	Luminal-like
GSM177915	ERBB2	Luminal-like
GSM177946	ERBB2	Luminal-like
GSM178020	ERBB2	Luminal-like
GSM177986	ERBB2	Luminal-like
GSM441728	ERBB2	Luminal-like
GSM441849	ERBB2	Luminal-like
GSM441871	ERBB2	Luminal-like
GSM441895	ERBB2	Luminal-like
GSM441896	ERBB2	Luminal-like
GSM441898	ERBB2	Luminal-like
GSM441901	ERBB2	Luminal-like
GSM615219	ERBB2	Luminal-like
GSM615230	ERBB2	Luminal-like
GSM615238	ERBB2	Luminal-like
GSM615280	ERBB2	Luminal-like
GSM615294	ERBB2	Luminal-like
GSM615331	ERBB2	Luminal-like
GSM615340	ERBB2	Luminal-like
GSM615342	ERBB2	Luminal-like
GSM615653	ERBB2	Luminal-like
GSM615662	ERBB2	Luminal-like
GSM615665	ERBB2	Luminal-like
GSM615702	ERBB2	Luminal-like
GSM615707	ERBB2	Luminal-like
GSM615821	ERBB2	Luminal-like
GSM615822	ERBB2	Luminal-like
GSM107089	ERBB2	Luminal-like
GSM107146	ERBB2	Luminal-like
GSM36890	ERBB2	Luminal-like
GSM36953	ERBB2	Luminal-like
GSM36967	ERBB2	Luminal-like
GSM79342	ERBB2	Luminal-like
GSM79352	ERBB2	Luminal-like
GSM65347	ERBB2	Luminal-like
GSM178028	ERBB2	Luminal-like
GSM178058	ERBB2	Luminal-like
GSM441754	ERBB2	Luminal-like
GSM107086	Luminal A	Luminal-like
GSM107162	Luminal A	Luminal-like
GSM36799	Luminal A	Luminal-like
GSM36857	Luminal A	Luminal-like
GSM36874	Luminal A	Luminal-like
GSM36956	Luminal A	Luminal-like
GSM37033	Luminal A	Luminal-like
GSM79204	Luminal A	Luminal-like
GSM79325	Luminal A	Luminal-like
GSM65379	Luminal A	Luminal-like
GSM150959	Luminal A	Luminal-like
GSM150981	Luminal A	Luminal-like
GSM150985	Luminal A	Luminal-like
GSM150994	Luminal A	Luminal-like
GSM151007	Luminal A	Luminal-like
GSM177889	Luminal A	Luminal-like
GSM177914	Luminal A	Luminal-like
GSM177949	Luminal A	Luminal-like
GSM178061	Luminal A	Luminal-like
GSM441753	Luminal A	Luminal-like
GSM441768	Luminal A	Luminal-like
GSM441770	Luminal A	Luminal-like
GSM441785	Luminal A	Luminal-like
GSM441789	Luminal A	Luminal-like
GSM441800	Luminal A	Luminal-like
GSM441817	Luminal A	Luminal-like
GSM441828	Luminal A	Luminal-like
GSM441852	Luminal A	Luminal-like
GSM441868	Luminal A	Luminal-like
GSM441874	Luminal A	Luminal-like
GSM441886	Luminal A	Luminal-like
GSM441913	Luminal A	Luminal-like
GSM615252	Luminal A	Luminal-like
GSM615337	Luminal A	Luminal-like
GSM615389	Luminal A	Luminal-like
GSM615686	Luminal A	Luminal-like
GSM615688	Luminal A	Luminal-like
GSM615722	Luminal A	Luminal-like
GSM615743	Luminal A	Luminal-like
GSM615745	Luminal A	Luminal-like
GSM615770	Luminal A	Luminal-like
GSM107076	Luminal A	Luminal-like
GSM107095	Luminal A	Luminal-like
GSM107106	Luminal A	Luminal-like
GSM107120	Luminal A	Luminal-like
GSM107148	Luminal A	Luminal-like
GSM107153	Luminal A	Luminal-like
GSM36852	Luminal A	Luminal-like
GSM36864	Luminal A	Luminal-like
GSM36893	Luminal A	Luminal-like
GSM36942	Luminal A	Luminal-like
GSM36944	Luminal A	Luminal-like
GSM36965	Luminal A	Luminal-like
GSM37013	Luminal A	Luminal-like
GSM37027	Luminal A	Luminal-like
GSM37036	Luminal A	Luminal-like
GSM37057	Luminal A	Luminal-like
GSM79130	Luminal A	Luminal-like
GSM79151	Luminal A	Luminal-like
GSM79168	Luminal A	Luminal-like
GSM79169	Luminal A	Luminal-like
GSM79176	Luminal A	Luminal-like
GSM79213	Luminal A	Luminal-like
GSM79260	Luminal A	Luminal-like
GSM79312	Luminal A	Luminal-like
GSM79314	Luminal A	Luminal-like
GSM65345	Luminal A	Luminal-like
GSM65357	Luminal A	Luminal-like
GSM65820	Luminal A	Luminal-like
GSM65826	Luminal A	Luminal-like
GSM65847	Luminal A	Luminal-like
GSM65854	Luminal A	Luminal-like
GSM65859	Luminal A	Luminal-like
GSM150951	Luminal A	Luminal-like
GSM65873	Luminal A	Luminal-like
GSM150967	Luminal A	Luminal-like
GSM150979	Luminal A	Luminal-like
GSM150987	Luminal A	Luminal-like
GSM150993	Luminal A	Luminal-like
GSM151003	Luminal A	Luminal-like
GSM177905	Luminal A	Luminal-like
GSM177982	Luminal A	Luminal-like
GSM178046	Luminal A	Luminal-like
GSM178072	Luminal A	Luminal-like
GSM177997	Luminal A	Luminal-like
GSM178000	Luminal A	Luminal-like
GSM178004	Luminal A	Luminal-like
GSM178015	Luminal A	Luminal-like
GSM441727	Luminal A	Luminal-like
GSM441744	Luminal A	Luminal-like
GSM441758	Luminal A	Luminal-like
GSM441811	Luminal A	Luminal-like
GSM441825	Luminal A	Luminal-like
GSM441826	Luminal A	Luminal-like
GSM441840	Luminal A	Luminal-like
GSM441904	Luminal A	Luminal-like
GSM615314	Luminal A	Luminal-like
GSM615783	Luminal A	Luminal-like
GSM615826	Luminal A	Luminal-like
GSM107097	Luminal B	Luminal-like
GSM107123	Luminal B	Luminal-like
GSM107151	Luminal B	Luminal-like
GSM107157	Luminal B	Luminal-like
GSM107158	Luminal B	Luminal-like
GSM107168	Luminal B	Luminal-like
GSM107179	Luminal B	Luminal-like
GSM36778	Luminal B	Luminal-like
GSM36801	Luminal B	Luminal-like
GSM36821	Luminal B	Luminal-like
GSM36860	Luminal B	Luminal-like
GSM36870	Luminal B	Luminal-like
GSM36873	Luminal B	Luminal-like
GSM36877	Luminal B	Luminal-like
GSM36881	Luminal B	Luminal-like
GSM36888	Luminal B	Luminal-like
GSM36929	Luminal B	Luminal-like
GSM36943	Luminal B	Luminal-like
GSM36963	Luminal B	Luminal-like
GSM37014	Luminal B	Luminal-like
GSM79118	Luminal B	Luminal-like
GSM79185	Luminal B	Luminal-like
GSM79236	Luminal B	Luminal-like
GSM79241	Luminal B	Luminal-like
GSM79244	Luminal B	Luminal-like
GSM79297	Luminal B	Luminal-like
GSM79321	Luminal B	Luminal-like
GSM79326	Luminal B	Luminal-like
GSM79364	Luminal B	Luminal-like
GSM65348	Luminal B	Luminal-like
GSM65352	Luminal B	Luminal-like
GSM65364	Luminal B	Luminal-like
GSM65370	Luminal B	Luminal-like
GSM65375	Luminal B	Luminal-like
GSM65376	Luminal B	Luminal-like
GSM65821	Luminal B	Luminal-like
GSM65834	Luminal B	Luminal-like
GSM65837	Luminal B	Luminal-like
GSM65857	Luminal B	Luminal-like
GSM150945	Luminal B	Luminal-like
GSM150970	Luminal B	Luminal-like
GSM150974	Luminal B	Luminal-like
GSM150977	Luminal B	Luminal-like
GSM150989	Luminal B	Luminal-like
GSM151002	Luminal B	Luminal-like
GSM151011	Luminal B	Luminal-like
GSM177933	Luminal B	Luminal-like
GSM177942	Luminal B	Luminal-like
GSM177958	Luminal B	Luminal-like
GSM177974	Luminal B	Luminal-like
GSM178050	Luminal B	Luminal-like
GSM178053	Luminal B	Luminal-like
GSM441742	Luminal B	Luminal-like
GSM441762	Luminal B	Luminal-like
GSM441774	Luminal B	Luminal-like
GSM441780	Luminal B	Luminal-like
GSM441845	Luminal B	Luminal-like
GSM441850	Luminal B	Luminal-like
GSM441854	Luminal B	Luminal-like
GSM441855	Luminal B	Luminal-like
GSM441862	Luminal B	Luminal-like
GSM441875	Luminal B	Luminal-like
GSM441876	Luminal B	Luminal-like
GSM441903	Luminal B	Luminal-like
GSM441914	Luminal B	Luminal-like
GSM615126	Luminal B	Luminal-like
GSM615144	Luminal B	Luminal-like
GSM615155	Luminal B	Luminal-like
GSM615174	Luminal B	Luminal-like
GSM615196	Luminal B	Luminal-like
GSM615201	Luminal B	Luminal-like
GSM615243	Luminal B	Luminal-like
GSM615308	Luminal B	Luminal-like
GSM615350	Luminal B	Luminal-like
GSM615353	Luminal B	Luminal-like
GSM615356	Luminal B	Luminal-like
GSM615377	Luminal B	Luminal-like
GSM615669	Luminal B	Luminal-like
GSM615678	Luminal B	Luminal-like
GSM615693	Luminal B	Luminal-like
GSM615708	Luminal B	Luminal-like
GSM615720	Luminal B	Luminal-like
GSM615725	Luminal B	Luminal-like
GSM615731	Luminal B	Luminal-like
GSM615735	Luminal B	Luminal-like
GSM615736	Luminal B	Luminal-like
GSM615750	Luminal B	Luminal-like
GSM615753	Luminal B	Luminal-like
GSM615760	Luminal B	Luminal-like
GSM615775	Luminal B	Luminal-like
GSM615778	Luminal B	Luminal-like
GSM615788	Luminal B	Luminal-like
GSM615790	Luminal B	Luminal-like
GSM615795	Luminal B	Luminal-like
GSM615797	Luminal B	Luminal-like
GSM615809	Luminal B	Luminal-like
GSM615811	Luminal B	Luminal-like
GSM615818	Luminal B	Luminal-like
GSM107072	Luminal B	Luminal-like
GSM107099	Luminal B	Luminal-like
GSM107220	Luminal B	Luminal-like
GSM107224	Luminal B	Luminal-like
GSM36971	Luminal B	Luminal-like
GSM37018	Luminal B	Luminal-like
GSM37062	Luminal B	Luminal-like
GSM150964	Luminal B	Luminal-like
GSM150969	Luminal B	Luminal-like
GSM178005	Luminal B	Luminal-like
GSM441856	Luminal B	Luminal-like
GSM615153	Luminal B	Luminal-like
GSM615636	Luminal B	Luminal-like
GSM615777	Luminal B	Luminal-like
GSM36933	mApo	Luminal-like
GSM441738	mApo	Luminal-like
GSM441820	mApo	Luminal-like
GSM441859	mApo	Luminal-like
GSM441908	mApo	Luminal-like
GSM615673	mApo	Luminal-like
GSM615700	mApo	Luminal-like
GSM615755	mApo	Luminal-like
GSM107125	mApo	Luminal-like
GSM79137	mApo	Luminal-like
GSM79294	mApo	Luminal-like
GSM65343	mApo	Luminal-like
GSM150955	mApo	Luminal-like
GSM150972	mApo	Luminal-like
GSM150991	mApo	Luminal-like
GSM441772	mApo	Luminal-like
GSM36842	Normal-like	Luminal-like
GSM178081	Normal-like	Luminal-like
GSM441760	Normal-like	Luminal-like
GSM441771	Normal-like	Luminal-like
GSM441792	Normal-like	Luminal-like
GSM441812	Normal-like	Luminal-like
GSM441834	Normal-like	Luminal-like
GSM615316	Normal-like	Luminal-like
GSM615360	Normal-like	Luminal-like
GSM615381	Normal-like	Luminal-like
GSM615388	Normal-like	Luminal-like
GSM615690	Normal-like	Luminal-like
GSM615710	Normal-like	Luminal-like
GSM615724	Normal-like	Luminal-like
GSM615740	Normal-like	Luminal-like
GSM615751	Normal-like	Luminal-like
GSM615819	Normal-like	Luminal-like
GSM107145	Normal-like	Luminal-like
GSM36813	Normal-like	Luminal-like
GSM36898	Normal-like	Luminal-like
GSM36936	Normal-like	Luminal-like
GSM36976	Normal-like	Luminal-like
GSM79208	Normal-like	Luminal-like
GSM79240	Normal-like	Luminal-like
GSM79281	Normal-like	Luminal-like
GSM79311	Normal-like	Luminal-like
GSM79318	Normal-like	Luminal-like
GSM79339	Normal-like	Luminal-like
GSM65340	Normal-like	Luminal-like
GSM65378	Normal-like	Luminal-like
GSM65855	Normal-like	Luminal-like
GSM65858	Normal-like	Luminal-like
GSM151009	Normal-like	Luminal-like
GSM178027	Normal-like	Luminal-like
GSM441793	Normal-like	Luminal-like
GSM441797	Normal-like	Luminal-like
GSM441864	Normal-like	Luminal-like
GSM441890	Normal-like	Luminal-like
GSM441894	Normal-like	Luminal-like
GSM441899	Normal-like	Luminal-like
GSM441909	Normal-like	Luminal-like
GSM441910	Normal-like	Luminal-like
GSM441911	Normal-like	Luminal-like
GSM615124	Normal-like	Luminal-like
GSM615134	Normal-like	Luminal-like
GSM615166	Normal-like	Luminal-like
GSM615828	Normal-like	Luminal-like
GSM36872	mApo	mApo
GSM36961	mApo	mApo
GSM36975	mApo	mApo
GSM37042	mApo	mApo
GSM37044	mApo	mApo
GSM37054	mApo	mApo
GSM79251	mApo	mApo
GSM177885	mApo	mApo
GSM177898	mApo	mApo
GSM441767	mApo	mApo
GSM441816	mApo	mApo
GSM615135	mApo	mApo
GSM615182	mApo	mApo
GSM615197	mApo	mApo
GSM615250	mApo	mApo
GSM615263	mApo	mApo
GSM615265	mApo	mApo
GSM615355	mApo	mApo
GSM615684	mApo	mApo
GSM615703	mApo	mApo
GSM107075	Normal-like	Normal-like
GSM107081	Normal-like	Normal-like
GSM107100	Normal-like	Normal-like
GSM107111	Normal-like	Normal-like
GSM107118	Normal-like	Normal-like
GSM107122	Normal-like	Normal-like
GSM107124	Normal-like	Normal-like
GSM107135	Normal-like	Normal-like
GSM107136	Normal-like	Normal-like
GSM107139	Normal-like	Normal-like
GSM107143	Normal-like	Normal-like
GSM107144	Normal-like	Normal-like
GSM107156	Normal-like	Normal-like
GSM107159	Normal-like	Normal-like
GSM107164	Normal-like	Normal-like
GSM107165	Normal-like	Normal-like
GSM107167	Normal-like	Normal-like
GSM107169	Normal-like	Normal-like
GSM107172	Normal-like	Normal-like
GSM107175	Normal-like	Normal-like
GSM107176	Normal-like	Normal-like
GSM107185	Normal-like	Normal-like
GSM107187	Normal-like	Normal-like
GSM107188	Normal-like	Normal-like
GSM107209	Normal-like	Normal-like
GSM36784	Normal-like	Normal-like
GSM36786	Normal-like	Normal-like
GSM36807	Normal-like	Normal-like
GSM36840	Normal-like	Normal-like
GSM36848	Normal-like	Normal-like
GSM36882	Normal-like	Normal-like
GSM36883	Normal-like	Normal-like
GSM36885	Normal-like	Normal-like
GSM36894	Normal-like	Normal-like
GSM36915	Normal-like	Normal-like
GSM36932	Normal-like	Normal-like
GSM36958	Normal-like	Normal-like
GSM36978	Normal-like	Normal-like
GSM36982	Normal-like	Normal-like
GSM36993	Normal-like	Normal-like
GSM37000	Normal-like	Normal-like
GSM37041	Normal-like	Normal-like
GSM37056	Normal-like	Normal-like
GSM37060	Normal-like	Normal-like
GSM79114	Normal-like	Normal-like
GSM79120	Normal-like	Normal-like
GSM79141	Normal-like	Normal-like
GSM79149	Normal-like	Normal-like
GSM79156	Normal-like	Normal-like
GSM79157	Normal-like	Normal-like
GSM79175	Normal-like	Normal-like
GSM79177	Normal-like	Normal-like
GSM79178	Normal-like	Normal-like
GSM79179	Normal-like	Normal-like
GSM79181	Normal-like	Normal-like
GSM79182	Normal-like	Normal-like
GSM79183	Normal-like	Normal-like
GSM79186	Normal-like	Normal-like
GSM79187	Normal-like	Normal-like
GSM79194	Normal-like	Normal-like
GSM79198	Normal-like	Normal-like
GSM79205	Normal-like	Normal-like
GSM79206	Normal-like	Normal-like
GSM79220	Normal-like	Normal-like
GSM79221	Normal-like	Normal-like
GSM79224	Normal-like	Normal-like
GSM79225	Normal-like	Normal-like
GSM79234	Normal-like	Normal-like
GSM79252	Normal-like	Normal-like
GSM79256	Normal-like	Normal-like
GSM79261	Normal-like	Normal-like
GSM79262	Normal-like	Normal-like
GSM79275	Normal-like	Normal-like
GSM79278	Normal-like	Normal-like
GSM79288	Normal-like	Normal-like
GSM79291	Normal-like	Normal-like
GSM79298	Normal-like	Normal-like
GSM79300	Normal-like	Normal-like
GSM79308	Normal-like	Normal-like
GSM79331	Normal-like	Normal-like
GSM79334	Normal-like	Normal-like
GSM79337	Normal-like	Normal-like
GSM79350	Normal-like	Normal-like
GSM79363	Normal-like	Normal-like
GSM65355	Normal-like	Normal-like
GSM65363	Normal-like	Normal-like
GSM65824	Normal-like	Normal-like
GSM65830	Normal-like	Normal-like
GSM65836	Normal-like	Normal-like
GSM65840	Normal-like	Normal-like
GSM65849	Normal-like	Normal-like
GSM150795	Normal-like	Normal-like
GSM150798	Normal-like	Normal-like
GSM150799	Normal-like	Normal-like
GSM150800	Normal-like	Normal-like
GSM150803	Normal-like	Normal-like
GSM150943	Normal-like	Normal-like
GSM150944	Normal-like	Normal-like
GSM150952	Normal-like	Normal-like
GSM150954	Normal-like	Normal-like
GSM150958	Normal-like	Normal-like
GSM150963	Normal-like	Normal-like
GSM65865	Normal-like	Normal-like
GSM65871	Normal-like	Normal-like
GSM65880	Normal-like	Normal-like
GSM150968	Normal-like	Normal-like
GSM150978	Normal-like	Normal-like
GSM150995	Normal-like	Normal-like
GSM151000	Normal-like	Normal-like
GSM177894	Normal-like	Normal-like
GSM177912	Normal-like	Normal-like
GSM177930	Normal-like	Normal-like
GSM177938	Normal-like	Normal-like
GSM177951	Normal-like	Normal-like
GSM177972	Normal-like	Normal-like
GSM177976	Normal-like	Normal-like
GSM178024	Normal-like	Normal-like
GSM178029	Normal-like	Normal-like
GSM178043	Normal-like	Normal-like
GSM178045	Normal-like	Normal-like
GSM178051	Normal-like	Normal-like
GSM177991	Normal-like	Normal-like
GSM178077	Normal-like	Normal-like
GSM441733	Normal-like	Normal-like
GSM441741	Normal-like	Normal-like
GSM441745	Normal-like	Normal-like
GSM441746	Normal-like	Normal-like
GSM441751	Normal-like	Normal-like
GSM441765	Normal-like	Normal-like
GSM441773	Normal-like	Normal-like
GSM441781	Normal-like	Normal-like
GSM441783	Normal-like	Normal-like
GSM441784	Normal-like	Normal-like
GSM441794	Normal-like	Normal-like
GSM441801	Normal-like	Normal-like
GSM441802	Normal-like	Normal-like
GSM441804	Normal-like	Normal-like
GSM441806	Normal-like	Normal-like
GSM441807	Normal-like	Normal-like
GSM441814	Normal-like	Normal-like
GSM441819	Normal-like	Normal-like
GSM441835	Normal-like	Normal-like
GSM441836	Normal-like	Normal-like
GSM441841	Normal-like	Normal-like
GSM441853	Normal-like	Normal-like
GSM441861	Normal-like	Normal-like
GSM441865	Normal-like	Normal-like
GSM441878	Normal-like	Normal-like
GSM441879	Normal-like	Normal-like
GSM441880	Normal-like	Normal-like
GSM441883	Normal-like	Normal-like
GSM441884	Normal-like	Normal-like
GSM441907	Normal-like	Normal-like
GSM441915	Normal-like	Normal-like
GSM615097	Normal-like	Normal-like
GSM615133	Normal-like	Normal-like
GSM615176	Normal-like	Normal-like
GSM615224	Normal-like	Normal-like
GSM615229	Normal-like	Normal-like
GSM615233	Normal-like	Normal-like
GSM615257	Normal-like	Normal-like
GSM615258	Normal-like	Normal-like
GSM615262	Normal-like	Normal-like
GSM615266	Normal-like	Normal-like
GSM615295	Normal-like	Normal-like
GSM615298	Normal-like	Normal-like
GSM615386	Normal-like	Normal-like
GSM615692	Normal-like	Normal-like
GSM615698	Normal-like	Normal-like
GSM615704	Normal-like	Normal-like
GSM615705	Normal-like	Normal-like
GSM615717	Normal-like	Normal-like
GSM615729	Normal-like	Normal-like
GSM615747	Normal-like	Normal-like
GSM615761	Normal-like	Normal-like
GSM615765	Normal-like	Normal-like
GSM615766	Normal-like	Normal-like
GSM615767	Normal-like	Normal-like
GSM615824	Normal-like	Normal-like
