# Supplementary material for: Identification of a Novel Luminal Molecular Subtype of Breast Cancer
Source: PLoS One. 2014 Jul 30;9(7):e103514. doi: 10.1371/journal.pone.0103514 (PMC4116208; doi:10.1371/journal.pone.0103514)
Supplement: Table S5 — Genes differentially expressed between Luminal-like and the other subtypes. Differentially expressed genes were found from pair-wise comparisons between Luminal-like and the rest of the molecular subtypes. Total of 11,982 were used for the analyses. (XLS) [file pone.0103514.s006.xls]

## Sheet: LuminalLike vs. Basal-like
	Gene Symbol	Gene Title	Log2[Fold Change]	Adj. p-value
	Up-regulated in Luminal-like
1	ABAT	4-aminobutyrate aminotransferase	1.26653	8.41e-94
2	ACOX2	acyl-CoA oxidase 2, branched chain	1.19235	6.23e-45
3	AGR2	anterior gradient homolog 2 (Xenopus laevis)	3.98864	6.93e-213
4	ALCAM	activated leukocyte cell adhesion molecule	1.10484	1.48e-47
5	AMIGO2	adhesion molecule with Ig-like domain 2	1.20106	1.08e-35
6	ANXA9	annexin A9	1.10787	1.93e-81
7	APOD	apolipoprotein D	1.06472	1.09e-19
8	AR	androgen receptor	1.14662	4.64e-100
9	ASPN	asporin	1.45274	8.71e-31
10	C10orf116	chromosome 10 open reading frame 116	2.03783	2.25e-99
11	C16orf45	chromosome 16 open reading frame 45	1.09111	1.03e-60
12	C6orf211	chromosome 6 open reading frame 211	1.85152	1.19e-90
13	CA12	carbonic anhydrase XII	2.29108	1.44e-276
14	CAMK2N1	calcium/calmodulin-dependent protein kinase II inhibitor 1	1.47869	7.64e-78
15	CCND1	cyclin D1	1.14584	6.98e-50
16	CEACAM6	carcinoembryonic antigen-related cell adhesion molecule 6 (non-specific cross reacting antigen)	1.21023	5.87e-19
17	CFD	complement factor D (adipsin)	1.13533	4.43e-38
18	CPB1	carboxypeptidase B1 (tissue)	1.66733	1.38e-19
19	CRIP1	cysteine-rich protein 1 (intestinal)	2.34728	1.05e-146
20	CXCL14	chemokine (C-X-C motif) ligand 14	1.58059	9.88e-30
21	CYP4B1	cytochrome P450, family 4, subfamily B, polypeptide 1	1.16274	7.55e-24
22	DHRS2	dehydrogenase/reductase (SDR family) member 2	1.3286	1.51e-22
23	DNAJC12	DnaJ (Hsp40) homolog, subfamily C, member 12	1.97579	4.42e-87
24	DNALI1	dynein, axonemal, light intermediate chain 1	1.14598	2.41e-88
25	DUSP4	dual specificity phosphatase 4	1.39585	7.15e-47
26	EEF1A2	eukaryotic translation elongation factor 1 alpha 2	1.4674	4.27e-49
27	EVL	Enah/Vasp-like	1.2928	8.47e-83
28	FABP4	fatty acid binding protein 4, adipocyte	1.14152	1.62e-16
29	FBP1	fructose-1,6-bisphosphatase 1	1.44944	2.73e-120
30	FOXA1	forkhead box A1	2.18601	1.75e-274
31	GALNT6	UDP-N-acetyl-alpha-D-galactosamine:polypeptide N-acetylgalactosaminyltransferase 6 (GalNAc-T6)	1.51123	2.97e-73
32	GALNT7	UDP-N-acetyl-alpha-D-galactosamine:polypeptide N-acetylgalactosaminyltransferase 7 (GalNAc-T7)	1.4893	2.76e-85
33	GATA3	GATA binding protein 3	2.84527	2.5e-296
34	GFRA1	GDNF family receptor alpha 1	1.30263	1.1e-52
35	GJA1	gap junction protein, alpha 1, 43kDa	1.19415	3.2e-22
36	GPRC5A	G protein-coupled receptor, family C, group 5, member A	1.03768	3.64e-40
37	GSTM3	glutathione S-transferase mu 3 (brain)	1.30538	1.33e-38
38	HSPB1	heat shock 27kDa protein 1	1.23209	1.32e-68
39	IGFBP4	insulin-like growth factor binding protein 4	1.25799	3.78e-84
40	IL6ST	interleukin 6 signal transducer (gp130, oncostatin M receptor)	1.18399	8.41e-94
41	INPP4B	inositol polyphosphate-4-phosphatase, type II, 105kDa	1.11467	1.13e-61
42	KRT18	keratin 18	1.5056	3.24e-158
43	LASS6	LAG1 homolog, ceramide synthase 6	1.00636	1.38e-94
44	LRRC17	leucine rich repeat containing 17	1.14416	4.84e-47
45	MAGED2	melanoma antigen family D, 2	1.06749	2.71e-106
46	MAPT	microtubule-associated protein tau	1.06271	2.15e-85
47	METRN	meteorin, glial cell differentiation regulator	1.15951	2.05e-64
48	MLPH	melanophilin	2.23494	6.8e-294
49	MREG	melanoregulin	1.31675	1.31e-96
50	NAT1	N-acetyltransferase 1 (arylamine N-acetyltransferase)	3.03498	6.37e-128
51	NPY1R	neuropeptide Y receptor Y1	1.20482	1.56e-13
52	NRIP1	nuclear receptor interacting protein 1	1.14981	1.72e-60
53	PDZK1	PDZ domain containing 1	1.25034	1.64e-24
54	PECI	peroxisomal D3,D2-enoyl-CoA isomerase	1.05381	9.37e-84
55	PIP	prolactin-induced protein	2.06321	2.43e-43
56	PLA2G16	phospholipase A2, group XVI	1.07357	4.44e-48
57	PLAT	plasminogen activator, tissue	1.33394	4.61e-37
58	PLEKHF2	pleckstrin homology domain containing, family F (with FYVE domain) member 2	1.15883	6.87e-69
59	PRSS23	protease, serine, 23	1.28735	5.35e-48
60	RARRES3	retinoic acid receptor responder (tazarotene induced) 3	1.24037	2.32e-43
61	RBM47	RNA binding motif protein 47	1.07345	7.16e-88
62	RHOB	ras homolog gene family, member B	1.62326	1.7e-161
63	RNASE4	ribonuclease, RNase A family, 4	1.0342	6.18e-53
64	SCGB1D2	secretoglobin, family 1D, member 2	2.36644	2.45e-34
65	SCGB2A1	secretoglobin, family 2A, member 1	1.17184	4.17e-13
66	SCGB2A2	secretoglobin, family 2A, member 2	3.34301	4.51e-49
67	SCUBE2	signal peptide, CUB domain, EGF-like 2	2.50834	5.85e-106
68	SEMA3C	sema domain, immunoglobulin domain (Ig), short basic domain, secreted, (semaphorin) 3C	1.16994	2.07e-76
69	SERPINA5	serpin peptidase inhibitor, clade A (alpha-1 antiproteinase, antitrypsin), member 5	1.02159	7.82e-34
70	SH3BGRL	SH3 domain binding glutamic acid-rich protein like	1.11243	4.17e-61
71	SLC19A2	solute carrier family 19 (thiamine transporter), member 2	1.11593	3.15e-54
72	SLC2A10	solute carrier family 2 (facilitated glucose transporter), member 10	1.74635	1.7e-101
73	SLC39A6	solute carrier family 39 (zinc transporter), member 6	1.9638	3.59e-139
74	SLC44A4	solute carrier family 44, member 4	1.38255	9.76e-93
75	SLC9A3R1	solute carrier family 9 (sodium/hydrogen exchanger), member 3 regulator 1	1.17489	4.9e-93
76	STC2	stanniocalcin 2	1.01102	6.67e-30
77	TBC1D9	TBC1 domain family, member 9 (with GRAM domain)	2.07301	1.25e-249
78	TFF1	trefoil factor 1	3.83015	9.35e-120
79	TFF3	trefoil factor 3 (intestinal)	2.99526	2.16e-134
80	TMC5	transmembrane channel-like 5	1.04882	1.08e-29
81	TOM1L1	target of myb1 (chicken)-like 1	1.04607	4.74e-45
82	TOX3	TOX high mobility group box family member 3	1.55481	9.69e-52
83	TPBG	trophoblast glycoprotein	1.1617	3.57e-88
84	TPSB2	tryptase beta 2 (gene/pseudogene)	1.05841	9.22e-36
85	TSPAN13	tetraspanin 13	1.14437	5.26e-100
86	UGCG	UDP-glucose ceramide glucosyltransferase	1.18225	5.43e-64
87	UGDH	UDP-glucose 6-dehydrogenase	1.11595	2.81e-53
88	VAV3	vav 3 guanine nucleotide exchange factor	1.55432	1.59e-94
89	WWP1	WW domain containing E3 ubiquitin protein ligase 1	1.0163	1.02e-74
90	XBP1	X-box binding protein 1	1.77751	2.46e-240
	Down-regulated in Luminal-like
1	ACTR3B	ARP3 actin-related protein 3 homolog B (yeast)	-1.06045	4.53e-125
2	ANP32E	acidic (leucine-rich) nuclear phosphoprotein 32 family, member E	-1.37332	1.55e-137
3	APOBEC3B	apolipoprotein B mRNA editing enzyme, catalytic polypeptide-like 3B	-1.09824	3.1e-64
4	ART3	ADP-ribosyltransferase 3	-1.19784	2.74e-119
5	ASS1	argininosuccinate synthase 1	-1.04159	4.6e-38
6	BBOX1	butyrobetaine (gamma), 2-oxoglutarate dioxygenase (gamma-butyrobetaine hydroxylase) 1	-1.04854	3.76e-57
7	BCL11A	B-cell CLL/lymphoma 11A (zinc finger protein)	-1.04737	4.23e-182
8	C1orf106	chromosome 1 open reading frame 106	-1.03869	2.06e-46
9	CALML5	calmodulin-like 5	-1.28899	7.56e-27
10	CDC20	cell division cycle 20 homolog (S. cerevisiae)	-1.13877	1.35e-88
11	CDH3	cadherin 3, type 1, P-cadherin (placental)	-1.50239	8.73e-105
12	CHI3L1	chitinase 3-like 1 (cartilage glycoprotein-39)	-1.15354	1.96e-64
13	CHI3L2	chitinase 3-like 2	-1.1368	2.15e-73
14	COL9A3	collagen, type IX, alpha 3	-1.29034	3.98e-76
15	CRABP1	cellular retinoic acid binding protein 1	-1.6533	3.07e-53
16	CRYAB	crystallin, alpha B	-1.57636	1.78e-90
17	CSRP2	cysteine and glycine-rich protein 2	-1.19062	8.25e-79
18	DSC2	desmocollin 2	-1.0798	1.55e-150
19	ELF5	E74-like factor 5 (ets domain transcription factor)	-1.94152	4.76e-149
20	EN1	engrailed homeobox 1	-2.3245	1.76e-209
21	FABP5	fatty acid binding protein 5 (psoriasis-associated)	-1.26826	1.16e-52
22	FABP7	fatty acid binding protein 7, brain	-1.2065	6.82e-72
23	FOXC1	forkhead box C1	-1.28517	4.44e-210
24	FOXM1	forkhead box M1	-1.09322	2.66e-109
25	GABRP	gamma-aminobutyric acid (GABA) A receptor, pi	-3.40268	4.55e-183
26	GBP1	guanylate binding protein 1, interferon-inducible, 67kDa	-1.02751	2.98e-34
27	GSTP1	glutathione S-transferase pi 1	-1.21626	6.53e-97
28	IFRD1	interferon-related developmental regulator 1	-1.03353	8.46e-111
29	IMPA2	inositol(myo)-1(or 4)-monophosphatase 2	-1.30208	2.81e-89
30	KLK5	kallikrein-related peptidase 5	-1.1167	5.3e-68
31	KRT14	keratin 14	-1.30714	3.43e-20
32	KRT15	keratin 15	-1.32879	3.18e-21
33	KRT16	keratin 16	-1.51392	5.38e-108
34	KRT17	keratin 17	-1.45832	1.57e-60
35	KRT23	keratin 23 (histone deacetylase inducible)	-1.81966	3.2e-61
36	KRT5	keratin 5	-1.70302	3.33e-70
37	KRT6B	keratin 6B	-1.52734	5.47e-104
38	KRT81	keratin 81	-1.22952	3.79e-52
39	LAMP3	lysosomal-associated membrane protein 3	-1.02162	3.01e-56
40	LDHB	lactate dehydrogenase B	-1.18309	1.86e-76
41	LMO4	LIM domain only 4	-1.09369	1.61e-94
42	MELK	maternal embryonic leucine zipper kinase	-1.15465	1.09e-111
43	MIA	melanoma inhibitory activity	-1.39133	3.36e-125
44	MMP12	matrix metallopeptidase 12 (macrophage elastase)	-1.20223	1.05e-42
45	MMP7	matrix metallopeptidase 7 (matrilysin, uterine)	-2.11938	3.51e-83
46	MSLN	mesothelin	-1.09896	5.23e-62
47	NDRG1	N-myc downstream regulated 1	-1.0424	9.18e-59
48	NFIB	nuclear factor I/B	-1.14453	2.95e-84
49	PADI2	peptidyl arginine deiminase, type II	-1.13171	9.11e-99
50	PERP	PERP, TP53 apoptosis effector	-1.04206	7.11e-32
51	PFKP	phosphofructokinase, platelet	-1.01703	4.15e-55
52	PHGDH	phosphoglycerate dehydrogenase	-1.17542	9.07e-126
53	PLS3	plastin 3	-1.02686	4.56e-32
54	PROM1	prominin 1	-2.86236	3.77e-114
55	PTX3	pentraxin 3, long	-1.05508	3.4e-74
56	RARRES1	retinoic acid receptor responder (tazarotene induced) 1	-1.95524	1.06e-98
57	S100A2	S100 calcium binding protein A2	-1.10005	8.78e-34
58	SCRG1	stimulator of chondrogenesis 1	-1.59835	2.41e-109
59	SERPINB5	serpin peptidase inhibitor, clade B (ovalbumin), member 5	-1.82425	4.21e-107
60	SFRP1	secreted frizzled-related protein 1	-2.18778	3e-133
61	SLC6A14	solute carrier family 6 (amino acid transporter), member 14	-1.26351	2.59e-73
62	SLC7A5	solute carrier family 7 (cationic amino acid transporter, y+ system), member 5	-1.18873	4.33e-78
63	SLPI	secretory leukocyte peptidase inhibitor	-1.6624	1.13e-59
64	SOX9	SRY (sex determining region Y)-box 9	-1.02302	1.1e-34
65	TCF7L1	transcription factor 7-like 1 (T-cell specific, HMG-box)	-1.24483	1.05e-144
66	TM4SF1	transmembrane 4 L six family member 1	-1.33161	9.67e-66
67	TMEM158	transmembrane protein 158 (gene/pseudogene)	-1.36578	1.8e-81
68	TMSB15A	thymosin beta 15a	-1.58349	6.11e-94
69	TMSB15B	thymosin beta 15B	-1.12078	7.51e-94
70	TSPYL5	TSPY-like 5	-1.38114	1.24e-40
71	TTK	TTK protein kinase	-1.32616	2.03e-136
72	UCHL1	ubiquitin carboxyl-terminal esterase L1 (ubiquitin thiolesterase)	-1.15912	9.2e-83
73	VGLL1	vestigial like 1 (Drosophila)	-1.43306	1.07e-149
74	ZIC1	Zic family member 1 (odd-paired homolog, Drosophila)	-1.49851	2.89e-91

## Sheet: LuminalLike vs. Claudin-low
	Gene Symbol	Gene Title	Log2[Fold Change]	Adj. p-value
	Up-regulated in Luminal-like
1	AGR2	anterior gradient homolog 2 (Xenopus laevis)	2.37484	1.9e-39
2	AZGP1	alpha-2-glycoprotein 1, zinc-binding	1.25308	1.94e-15
3	C6orf211	chromosome 6 open reading frame 211	1.44605	8.49e-25
4	CA12	carbonic anhydrase XII	1.51456	7.1e-67
5	CCND1	cyclin D1	1.04395	8.4e-18
6	CDH1	cadherin 1, type 1, E-cadherin (epithelial)	1.01515	1.83e-18
7	CPB1	carboxypeptidase B1 (tissue)	1.11383	0.000233394
8	CRABP2	cellular retinoic acid binding protein 2	1.20606	8.33e-19
9	CRIP1	cysteine-rich protein 1 (intestinal)	1.24991	8.73e-21
10	DHRS2	dehydrogenase/reductase (SDR family) member 2	1.05411	1.69e-06
11	DNAJC12	DnaJ (Hsp40) homolog, subfamily C, member 12	1.50023	1.43e-22
12	EEF1A2	eukaryotic translation elongation factor 1 alpha 2	1.28527	2.72e-16
13	EFHD1	EF-hand domain family, member D1	1.19064	1.1e-22
14	EMP2	epithelial membrane protein 2	1.07045	1.83e-32
15	EPCAM	epithelial cell adhesion molecule	1.21668	9.28e-32
16	FOXA1	forkhead box A1	1.38973	1.29e-61
17	GALNT6	UDP-N-acetyl-alpha-D-galactosamine:polypeptide N-acetylgalactosaminyltransferase 6 (GalNAc-T6)	1.04274	8.02e-16
18	GATA3	GATA binding protein 3	2.0848	1.47e-88
19	GFRA1	GDNF family receptor alpha 1	1.08554	5.65e-16
20	GPRC5A	G protein-coupled receptor, family C, group 5, member A	1.29638	1.59e-25
21	GSTM3	glutathione S-transferase mu 3 (brain)	1.00089	3.98e-10
22	IGFBP2	insulin-like growth factor binding protein 2, 36kDa	1.2192	1.14e-15
23	IRX5	iroquois homeobox 5	1.53437	3.59e-49
24	KRT18	keratin 18	1.78594	1.92e-97
25	KRT19	keratin 19	1.85087	1.53e-36
26	MLPH	melanophilin	1.31026	2.67e-58
27	MUC1	mucin 1, cell surface associated	1.03515	7.41e-15
28	NAT1	N-acetyltransferase 1 (arylamine N-acetyltransferase)	2.01659	9.54e-27
29	NPY1R	neuropeptide Y receptor Y1	1.17977	8.82e-06
30	RAB25	RAB25, member RAS oncogene family	1.40919	1.75e-41
31	SCGB1D2	secretoglobin, family 1D, member 2	1.00528	0.00163747
32	SCGB2A2	secretoglobin, family 2A, member 2	1.25506	0.000679739
33	SCUBE2	signal peptide, CUB domain, EGF-like 2	1.5759	1.15e-19
34	SERPINA3	serpin peptidase inhibitor, clade A (alpha-1 antiproteinase, antitrypsin), member 3	1.34103	3.27e-15
35	SLC19A2	solute carrier family 19 (thiamine transporter), member 2	1.35985	5.78e-33
36	SLC2A10	solute carrier family 2 (facilitated glucose transporter), member 10	1.0034	6.07e-16
37	SLC39A6	solute carrier family 39 (zinc transporter), member 6	1.65042	4.86e-45
38	SLC9A3R1	solute carrier family 9 (sodium/hydrogen exchanger), member 3 regulator 1	1.12572	4.84e-37
39	SORD	sorbitol dehydrogenase	1.00605	2.58e-25
40	TBC1D9	TBC1 domain family, member 9 (with GRAM domain)	1.14877	3.98e-42
41	TFF1	trefoil factor 1	2.47361	1.33e-23
42	TFF3	trefoil factor 3 (intestinal)	1.96168	1.61e-27
43	TOB1	transducer of ERBB2, 1	1.16596	2.15e-32
44	TOM1L1	target of myb1 (chicken)-like 1	1.4139	4.79e-33
45	TOX3	TOX high mobility group box family member 3	1.10665	8.59e-12
46	TPD52	tumor protein D52	1.2157	1.8e-37
47	TRPS1	trichorhinophalangeal syndrome I	1.48125	2.94e-33
48	TSPAN13	tetraspanin 13	1.02712	1.68e-35
49	TUFT1	tuftelin 1	1.03216	1.32e-30
50	VAV3	vav 3 guanine nucleotide exchange factor	1.07505	9.31e-21
51	XBP1	X-box binding protein 1	1.07685	2.92e-47
	Down-regulated in Luminal-like
1	ADH1B	alcohol dehydrogenase 1B (class I), beta polypeptide	-1.03273	4.95e-18
2	ADIPOQ	adiponectin, C1Q and collagen domain containing	-1.20579	1.64e-13
3	ANXA1	annexin A1	-1.11871	1.96e-25
4	C14orf139	chromosome 14 open reading frame 139	-1.01178	4.81e-33
5	C1QA	complement component 1, q subcomponent, A chain	-1.03159	9.8e-19
6	C1QB	complement component 1, q subcomponent, B chain	-1.06284	1.89e-18
7	C1S	complement component 1, s subcomponent	-1.02325	1.28e-15
8	CAV1	caveolin 1, caveolae protein, 22kDa	-1.05007	1.31e-24
9	CCL19	chemokine (C-C motif) ligand 19	-1.40827	4.62e-20
10	CD52	CD52 molecule	-1.39574	9.61e-32
11	CHRDL1	chordin-like 1	-1.22033	1.07e-30
12	CORO1A	coronin, actin binding protein, 1A	-1.02711	6.61e-23
13	CPVL	carboxypeptidase, vitellogenic-like	-1.09545	1.29e-37
14	CSF2RB	colony stimulating factor 2 receptor, beta, low-affinity (granulocyte-macrophage)	-1.06126	7.4e-28
15	CTSC	cathepsin C	-1.04418	5.43e-26
16	CXCL13	chemokine (C-X-C motif) ligand 13	-1.32822	2.16e-07
17	CXCL9	chemokine (C-X-C motif) ligand 9	-1.01009	1.55e-08
18	DARC	Duffy blood group, chemokine receptor	-1.04288	3.09e-25
19	ENPP2	ectonucleotide pyrophosphatase/phosphodiesterase 2	-1.29809	1.59e-32
20	EVI2A	ecotropic viral integration site 2A	-1.10385	2.22e-28
21	EVI2B	ecotropic viral integration site 2B	-1.21319	8.67e-31
22	FABP4	fatty acid binding protein 4, adipocyte	-1.68303	3.14e-14
23	FABP5	fatty acid binding protein 5 (psoriasis-associated)	-1.15334	9.8e-19
24	FGL2	fibrinogen-like 2	-1.00098	3.11e-21
25	G0S2	G0/G1switch 2	-1.22057	5.23e-16
26	GIMAP6	GTPase, IMAP family member 6	-1.05084	1.46e-27
27	GMFG	glia maturation factor, gamma	-1.06543	1.24e-33
28	GPX3	glutathione peroxidase 3 (plasma)	-1.04488	1.8e-19
29	HCLS1	hematopoietic cell-specific Lyn substrate 1	-1.17334	1.98e-36
30	IFI16	interferon, gamma-inducible protein 16	-1.11812	3.3e-28
31	IGJ	immunoglobulin J polypeptide, linker protein for immunoglobulin alpha and mu polypeptides	-1.05852	1.29e-08
32	ITGB2	integrin, beta 2 (complement component 3 receptor 3 and 4 subunit)	-1.32384	1.04e-27
33	KCTD12	potassium channel tetramerisation domain containing 12	-1.09778	3.46e-29
34	LPL	lipoprotein lipase	-1.2168	1.86e-20
35	LY96	lymphocyte antigen 96	-1.10739	8.34e-24
36	LYZ	lysozyme	-1.07745	7.68e-15
37	MMP12	matrix metallopeptidase 12 (macrophage elastase)	-1.06	2.39e-14
38	MMP9	matrix metallopeptidase 9 (gelatinase B, 92kDa gelatinase, 92kDa type IV collagenase)	-1.09546	1.86e-13
39	MS4A1	membrane-spanning 4-domains, subfamily A, member 1	-1.01204	1.7e-23
40	MS4A4A	membrane-spanning 4-domains, subfamily A, member 4	-1.35437	1.07e-34
41	PLAC8	placenta-specific 8	-1.0971	1.13e-25
42	POU2AF1	POU class 2 associating factor 1	-1.09288	5.16e-16
43	PTPRC	protein tyrosine phosphatase, receptor type, C	-1.3526	5.91e-30
44	RARRES1	retinoic acid receptor responder (tazarotene induced) 1	-1.1057	4.92e-15
45	SERPINE2	serpin peptidase inhibitor, clade E (nexin, plasminogen activator inhibitor type 1), member 2	-1.02716	2.44e-19
46	SRGN	serglycin	-1.14709	3.04e-24
47	SRPX	sushi-repeat-containing protein, X-linked	-1.3005	1.89e-26
48	VCAM1	vascular cell adhesion molecule 1	-1.15582	9.49e-25

## Sheet: LuminalLike vs. ERBB2+
	Gene Symbol	Gene Title	Log2[Fold Change]	Adj. p-value
	Up-regulated in Luminal-like
1	C6orf211	chromosome 6 open reading frame 211	1.0711	6.46e-14
2	CA12	carbonic anhydrase XII	1.34117	4.61e-54
3	CPB1	carboxypeptidase B1 (tissue)	1.72907	1.16e-08
4	CXCL14	chemokine (C-X-C motif) ligand 14	1.36694	2.11e-09
5	DNAJC12	DnaJ (Hsp40) homolog, subfamily C, member 12	1.38276	4.97e-19
6	EVL	Enah/Vasp-like	1.04959	7.25e-24
7	FAM134B	family with sequence similarity 134, member B	1.0085	2.48e-25
8	GATA3	GATA binding protein 3	1.51676	5.5e-50
9	GFRA1	GDNF family receptor alpha 1	1.17264	5.38e-18
10	NAT1	N-acetyltransferase 1 (arylamine N-acetyltransferase)	2.11893	5.12e-29
11	NPY1R	neuropeptide Y receptor Y1	2.11335	1.54e-15
12	PDZK1	PDZ domain containing 1	1.21422	1.39e-09
13	SCUBE2	signal peptide, CUB domain, EGF-like 2	2.13842	2.43e-34
14	SERPINA3	serpin peptidase inhibitor, clade A (alpha-1 antiproteinase, antitrypsin), member 3	1.63259	1.93e-21
15	SLC39A6	solute carrier family 39 (zinc transporter), member 6	1.31954	9.25e-30
16	STC2	stanniocalcin 2	1.23378	7.86e-18
17	TFF1	trefoil factor 1	2.47525	2.6e-23
18	TFF3	trefoil factor 3 (intestinal)	1.12845	9.92e-10
19	TRPS1	trichorhinophalangeal syndrome I	1.03712	6.65e-17
	Down-regulated in Luminal-like
1	AKR1B10	aldo-keto reductase family 1, member B10 (aldose reductase)	-1.28227	6.7e-43
2	ASS1	argininosuccinate synthase 1	-1.20896	9.27e-21
3	C1orf106	chromosome 1 open reading frame 106	-1.28068	1.58e-28
4	CALML5	calmodulin-like 5	-2.02961	8.86e-26
5	CEACAM6	carcinoembryonic antigen-related cell adhesion molecule 6 (non-specific cross reacting antigen)	-1.60389	4.55e-13
6	CLCA2	chloride channel accessory 2	-1.62565	4.98e-42
7	CP	ceruloplasmin (ferroxidase)	-1.15046	4.07e-13
8	CRISP3	cysteine-rich secretory protein 3	-2.00236	1.92e-25
9	ERBB2	v-erb-b2 erythroblastic leukemia viral oncogene homolog 2, neuro/glioblastoma derived oncogene homolog (avian)	-1.31986	3.82e-56
10	FGG	fibrinogen gamma chain	-1.14612	1.13e-16
11	GRB7	growth factor receptor-bound protein 7	-1.59302	5.03e-76
12	KMO	kynurenine 3-monooxygenase (kynurenine 3-hydroxylase)	-1.16674	4.39e-40
13	MMP1	matrix metallopeptidase 1 (interstitial collagenase)	-1.69148	1.06e-18
14	PADI2	peptidyl arginine deiminase, type II	-1.09766	1.38e-40
15	PGAP3	post-GPI attachment to proteins 3	-1.25743	3.82e-56
16	PNMT	phenylethanolamine N-methyltransferase	-1.16532	3.54e-48
17	PROM1	prominin 1	-1.25759	9.32e-11
18	PSMD3	proteasome (prosome, macropain) 26S subunit, non-ATPase, 3	-1.12371	5.48e-30
19	RRM2	ribonucleotide reductase M2	-1.09009	4.26e-26
20	S100A7	S100 calcium binding protein A7	-2.0862	3.39e-13
21	S100A8	S100 calcium binding protein A8	-1.85779	2.52e-26
22	S100A9	S100 calcium binding protein A9	-2.05026	5.38e-25
23	S100P	S100 calcium binding protein P	-1.54787	9.65e-10
24	SDC1	syndecan 1	-1.05102	1.73e-17
25	SERHL2	serine hydrolase-like 2	-1.15418	3.03e-20
26	SLPI	secretory leukocyte peptidase inhibitor	-1.51699	5.18e-21
27	SOX11	SRY (sex determining region Y)-box 11	-1.59241	2.2e-57
28	STARD3	StAR-related lipid transfer (START) domain containing 3	-1.01493	4.61e-54
29	TMEM45A	transmembrane protein 45A	-1.07906	7.91e-14
30	TSPAN8	tetraspanin 8	-1.12901	6.5e-16

## Sheet: LuminalLike vs. Luminal A
	Gene Symbol	Gene Title	Log2[Fold Change]	Adj. p-value
	Up-regulated in Luminal-like
1	CXCL9	chemokine (C-X-C motif) ligand 9	1.22308	3.33e-30
2	MMP1	matrix metallopeptidase 1 (interstitial collagenase)	1.09291	9.24e-22
	Down-regulated in Luminal-like
1	AZGP1	alpha-2-glycoprotein 1, zinc-binding	-1.1408	5.2e-33
2	DNAJC12	DnaJ (Hsp40) homolog, subfamily C, member 12	-1.15631	1.22e-35
3	GJA1	gap junction protein, alpha 1, 43kDa	-1.03118	3.22e-18
4	GRIA2	glutamate receptor, ionotropic, AMPA 2	-1.31566	2.48e-25
5	LTF	lactotransferrin	-1.29785	1.81e-19
6	NAT1	N-acetyltransferase 1 (arylamine N-acetyltransferase)	-1.44653	5e-37
7	NPY1R	neuropeptide Y receptor Y1	-1.71013	1.98e-27
8	PIP	prolactin-induced protein	-1.70688	6.93e-33
9	PSD3	pleckstrin and Sec7 domain containing 3	-1.14242	1.63e-51
10	SCUBE2	signal peptide, CUB domain, EGF-like 2	-1.68647	1.9e-56
11	STC2	stanniocalcin 2	-1.32959	5.08e-53
12	TMC5	transmembrane channel-like 5	-1.01148	7.79e-30

## Sheet: LuminalLike vs. Luminal B
	Gene Symbol	Gene Title	Log2[Fold Change]	Adj. p-value
	Up-regulated in Luminal-like
1	LTF	lactotransferrin	1.04134	2.55e-10
2	SCGB2A2	secretoglobin, family 2A, member 2	1.13418	4.73e-06
	Down-regulated in Luminal-like
1	CPB1	carboxypeptidase B1 (tissue)	-1.26391	4.76e-10
2	DNAJC12	DnaJ (Hsp40) homolog, subfamily C, member 12	-1.17812	2.53e-28
3	GRIA2	glutamate receptor, ionotropic, AMPA 2	-1.0651	1.69e-13
4	NPY1R	neuropeptide Y receptor Y1	-1.08579	1.64e-09
5	SLC19A2	solute carrier family 19 (thiamine transporter), member 2	-1.07148	1.99e-41
6	SLC39A6	solute carrier family 39 (zinc transporter), member 6	-1.00282	2.32e-35

## Sheet: LuminalLike vs. Normal-like
	Gene Symbol	Gene Title	Log2[Fold Change]	Adj. p-value
	Up-regulated in Luminal-like
1	CCNB1	cyclin B1	1.06683	6.19e-61
2	CKS2	CDC28 protein kinase regulatory subunit 2	1.23887	5.17e-55
3	COL11A1	collagen, type XI, alpha 1	1.01521	2.63e-12
4	CXCL10	chemokine (C-X-C motif) ligand 10	1.03137	9.5e-23
5	HN1	hematological and neurological expressed 1	1.05374	4.07e-56
6	ISG15	ISG15 ubiquitin-like modifier	1.30453	3.08e-29
7	MLF1IP	MLF1 interacting protein	1.00002	3.49e-36
8	MMP1	matrix metallopeptidase 1 (interstitial collagenase)	1.17481	2.29e-17
9	PRC1	protein regulator of cytokinesis 1	1.11252	2.16e-58
10	RRM2	ribonucleotide reductase M2	1.2312	7.14e-59
11	TOP2A	topoisomerase (DNA) II alpha 170kDa	1.2028	8.96e-46
12	UBE2S	ubiquitin-conjugating enzyme E2S	1.0103	2.57e-53
13	ZWINT	ZW10 interactor	1.06705	8.58e-53
	Down-regulated in Luminal-like
1	ABCA8	ATP-binding cassette, sub-family A (ABC1), member 8	-1.17242	1.49e-62
2	ACTG2	actin, gamma 2, smooth muscle, enteric	-1.01643	1.84e-29
3	ADAMTS5	ADAM metallopeptidase with thrombospondin type 1 motif, 5	-1.01412	3.7e-54
4	ADH1B	alcohol dehydrogenase 1B (class I), beta polypeptide	-1.04921	4.48e-33
5	APOD	apolipoprotein D	-1.43204	1.72e-25
6	BBOX1	butyrobetaine (gamma), 2-oxoglutarate dioxygenase (gamma-butyrobetaine hydroxylase) 1	-1.0304	6.41e-42
7	CAV1	caveolin 1, caveolae protein, 22kDa	-1.07151	1.13e-45
8	CHRDL1	chordin-like 1	-1.20471	1.41e-53
9	CLDN8	claudin 8	-1.01843	8.99e-38
10	CRYAB	crystallin, alpha B	-1.35346	1.2e-52
11	CXCL2	chemokine (C-X-C motif) ligand 2	-1.31644	1.74e-68
12	DARC	Duffy blood group, chemokine receptor	-1.2705	1.92e-64
13	EGR1	early growth response 1	-1.12485	1.1e-50
14	FABP4	fatty acid binding protein 4, adipocyte	-1.49994	2.12e-20
15	FMO2	flavin containing monooxygenase 2 (non-functional)	-1.21397	1.33e-68
16	FOS	FBJ murine osteosarcoma viral oncogene homolog	-1.20061	8.75e-27
17	FOSB	FBJ murine osteosarcoma viral oncogene homolog B	-1.04814	2.31e-36
18	GABRP	gamma-aminobutyric acid (GABA) A receptor, pi	-2.15822	9.93e-66
19	ID4	inhibitor of DNA binding 4, dominant negative helix-loop-helix protein	-1.29187	3.35e-74
20	IGF1	insulin-like growth factor 1 (somatomedin C)	-1.06957	1.75e-71
21	IGJ	immunoglobulin J polypeptide, linker protein for immunoglobulin alpha and mu polypeptides	-1.2067	4.32e-19
22	ITM2A	integral membrane protein 2A	-1.01674	2.26e-43
23	KIT	v-kit Hardy-Zuckerman 4 feline sarcoma viral oncogene homolog	-1.56377	5.76e-57
24	KRT14	keratin 14	-2.63235	4.72e-55
25	KRT15	keratin 15	-2.26993	8.07e-43
26	KRT17	keratin 17	-1.42158	8.48e-44
27	KRT5	keratin 5	-1.83661	3.83e-61
28	LPL	lipoprotein lipase	-1.03232	6.56e-27
29	LTF	lactotransferrin	-1.79029	1.34e-24
30	MATN2	matrilin 2	-1.11525	2.05e-40
31	MMP7	matrix metallopeptidase 7 (matrilysin, uterine)	-1.10409	4.01e-19
32	MYLK	myosin light chain kinase	-1.20848	4.42e-40
33	OXTR	oxytocin receptor	-1.3429	1.05e-67
34	PIP	prolactin-induced protein	-1.29128	8.71e-14
35	PROL1	proline rich, lacrimal 1	-1.11475	4.62e-57
36	PROM1	prominin 1	-1.54463	1.07e-28
37	PROS1	protein S (alpha)	-1.08277	6.05e-54
38	PTN	pleiotrophin	-1.16978	3.77e-79
39	RGS2	regulator of G-protein signaling 2, 24kDa	-1.11408	1.01e-26
40	SCGB2A2	secretoglobin, family 2A, member 2	-1.04575	9.42e-05
41	SFRP1	secreted frizzled-related protein 1	-2.32921	6.99e-115
42	SLPI	secretory leukocyte peptidase inhibitor	-1.01965	2.6e-18
43	SPARCL1	SPARC-like 1 (hevin)	-1.01646	1.47e-24
44	SRPX	sushi-repeat-containing protein, X-linked	-1.15029	1.02e-37
45	TCN1	transcobalamin I (vitamin B12 binding protein, R binder family)	-1.07233	7.18e-16
46	TGFBR3	transforming growth factor, beta receptor III	-1.17288	1.63e-30
47	VTCN1	V-set domain containing T cell activation inhibitor 1	-1.14425	8.74e-17
48	WIF1	WNT inhibitory factor 1	-1.31004	4.69e-53

## Sheet: LuminalLike vs. Apocrine
	Gene Symbol	Gene Title	Log2[Fold Change]	Adj. p-value
	Up-regulated in Luminal-like
1	AGL	amylo-alpha-1, 6-glucosidase, 4-alpha-glucanotransferase	1.33323	7.93e-06
2	AMIGO2	adhesion molecule with Ig-like domain 2	1.23109	0.000113011
3	ANP32E	acidic (leucine-rich) nuclear phosphoprotein 32 family, member E	1.08055	8e-12
4	ARNT2	aryl-hydrocarbon receptor nuclear translocator 2	1.13657	1.19e-06
5	C6orf211	chromosome 6 open reading frame 211	1.42304	4.53e-07
6	CCND1	cyclin D1	1.0813	1.4e-05
7	CRABP2	cellular retinoic acid binding protein 2	2.11131	6.58e-16
8	CRIP1	cysteine-rich protein 1 (intestinal)	1.4287	8.42e-08
9	CXCL14	chemokine (C-X-C motif) ligand 14	1.75865	0.000155196
10	DNAJC12	DnaJ (Hsp40) homolog, subfamily C, member 12	1.34957	1.79e-05
11	EVL	Enah/Vasp-like	1.4014	2.56e-12
12	FAM134B	family with sequence similarity 134, member B	1.07087	2.02e-08
13	GATA3	GATA binding protein 3	2.01356	6.91e-26
14	GFRA1	GDNF family receptor alpha 1	1.0171	0.000311859
15	GJA1	gap junction protein, alpha 1, 43kDa	1.68706	3.22e-05
16	GOLM1	golgi membrane protein 1	1.15872	5.29e-07
17	HMGN4	high mobility group nucleosomal binding domain 4	1.1039	1.93e-25
18	IFI27	interferon, alpha-inducible protein 27	1.40244	0.000165648
19	IFI44L	interferon-induced protein 44-like	1.41774	1.54e-05
20	IFIT1	interferon-induced protein with tetratricopeptide repeats 1	1.44483	4.46e-05
21	IFITM1	interferon induced transmembrane protein 1 (9-27)	1.00091	1.2e-06
22	IGFBP2	insulin-like growth factor binding protein 2, 36kDa	1.59251	1.68e-07
23	IGFBP4	insulin-like growth factor binding protein 4	1.10995	1.97e-08
24	IL6ST	interleukin 6 signal transducer (gp130, oncostatin M receptor)	1.08749	2.78e-10
25	ISG15	ISG15 ubiquitin-like modifier	1.07112	0.001633
26	LGALS3BP	lectin, galactoside-binding, soluble, 3 binding protein	1.09265	2.76e-06
27	MAOB	monoamine oxidase B	1.07111	0.000354544
28	MX1	myxovirus (influenza virus) resistance 1, interferon-inducible protein p78 (mouse)	1.23767	7.78e-05
29	NAT1	N-acetyltransferase 1 (arylamine N-acetyltransferase)	1.42101	0.000328455
30	NPY1R	neuropeptide Y receptor Y1	1.95993	0.000370201
31	PDZK1	PDZ domain containing 1	1.01817	0.0195091
32	PLAT	plasminogen activator, tissue	1.02426	0.00463736
33	PNMA1	paraneoplastic antigen MA1	1.15437	2.63e-13
34	PRSS23	protease, serine, 23	1.16733	5.27e-05
35	S100A14	S100 calcium binding protein A14	1.15813	2.57e-07
36	SCCPDH	saccharopine dehydrogenase (putative)	1.20786	5.51e-17
37	SCGB1D2	secretoglobin, family 1D, member 2	1.92607	0.0038863
38	SCGB2A1	secretoglobin, family 2A, member 1	1.24862	0.0326783
39	SCGB2A2	secretoglobin, family 2A, member 2	2.23717	0.00391756
40	SERPINA3	serpin peptidase inhibitor, clade A (alpha-1 antiproteinase, antitrypsin), member 3	1.20377	0.000883325
41	SERPINA5	serpin peptidase inhibitor, clade A (alpha-1 antiproteinase, antitrypsin), member 5	1.11976	5.39e-05
42	SLC39A6	solute carrier family 39 (zinc transporter), member 6	1.21068	1.62e-07
43	STC2	stanniocalcin 2	1.01616	0.0007404
44	STK39	serine threonine kinase 39	1.27904	6.95e-12
45	TBC1D9	TBC1 domain family, member 9 (with GRAM domain)	1.18318	1.95e-13
46	TFF1	trefoil factor 1	2.70523	3.59e-08
47	TFF3	trefoil factor 3 (intestinal)	1.57309	2.11e-05
48	TRPS1	trichorhinophalangeal syndrome I	2.19902	3.85e-21
49	TUBA1A	tubulin, alpha 1a	1.01929	4.01e-11
	Down-regulated in Luminal-like
1	AACS	acetoacetyl-CoA synthetase	-1.65188	1.06e-25
2	ABCA12	ATP-binding cassette, sub-family A (ABC1), member 12	-1.29224	5.94e-19
3	ACADL	acyl-CoA dehydrogenase, long chain	-1.11001	1.9e-53
4	ACADM	acyl-CoA dehydrogenase, C-4 to C-12 straight chain	-1.04034	2.47e-11
5	ACE2	angiotensin I converting enzyme (peptidyl-dipeptidase A) 2	-1.6998	1.71e-45
6	ACSL1	acyl-CoA synthetase long-chain family member 1	-1.95693	5.43e-21
7	ACSM1	acyl-CoA synthetase medium-chain family member 1	-1.84478	4.3e-79
8	ACSS3	acyl-CoA synthetase short-chain family member 3	-1.12401	1.74e-27
9	AKR1B10	aldo-keto reductase family 1, member B10 (aldose reductase)	-1.83027	1.73e-25
10	AKR1C1	aldo-keto reductase family 1, member C1 (dihydrodiol dehydrogenase 1; 20-alpha (3-alpha)-hydroxysteroid dehydrogenase)	-1.59505	7.15e-24
11	AKR1C3	aldo-keto reductase family 1, member C3 (3-alpha hydroxysteroid dehydrogenase, type II)	-1.27111	1.93e-05
12	AKR1D1	aldo-keto reductase family 1, member D1 (delta 4-3-ketosteroid-5-beta-reductase)	-1.91999	3.73e-116
13	ALCAM	activated leukocyte cell adhesion molecule	-1.77931	1.59e-14
14	ALDH1A3	aldehyde dehydrogenase 1 family, member A3	-1.23156	1.26e-12
15	ALDH3B2	aldehyde dehydrogenase 3 family, member B2	-2.11884	6.71e-25
16	ALOX15B	arachidonate 15-lipoxygenase, type B	-3.54213	2.88e-54
17	APOD	apolipoprotein D	-3.47121	1.91e-22
18	AQP3	aquaporin 3 (Gill blood group)	-1.50436	2.39e-17
19	ASS1	argininosuccinate synthase 1	-1.19106	4.88e-06
20	AZGP1	alpha-2-glycoprotein 1, zinc-binding	-1.78916	9.91e-09
21	BLVRB	biliverdin reductase B (flavin reductase (NADPH))	-1.05215	2.08e-12
22	C11orf75	chromosome 11 open reading frame 75	-1.12899	2.03e-14
23	C1orf106	chromosome 1 open reading frame 106	-1.1862	2.38e-07
24	C7orf68	chromosome 7 open reading frame 68	-1.11583	4.83e-13
25	CALML5	calmodulin-like 5	-2.2562	2.2e-09
26	CHST1	carbohydrate (keratan sulfate Gal-6) sulfotransferase 1	-1.59985	7.79e-14
27	CLCA2	chloride channel accessory 2	-2.72325	7.16e-34
28	CLDN8	claudin 8	-2.74483	3.86e-41
29	CLIC3	chloride intracellular channel 3	-2.01867	9.43e-25
30	CLU	clusterin	-1.19291	5.18e-06
31	CRAT	carnitine O-acetyltransferase	-1.17071	1.29e-16
32	CRYAB	crystallin, alpha B	-1.11909	4.26e-06
33	CSGALNACT1	chondroitin sulfate N-acetylgalactosaminyltransferase 1	-1.00578	1.2e-10
34	CSTA	cystatin A (stefin A)	-1.05762	0.00242844
35	CUX2	cut-like homeobox 2	-1.29337	1.17e-40
36	CYP2J2	cytochrome P450, family 2, subfamily J, polypeptide 2	-1.38018	1.15e-25
37	DBI	diazepam binding inhibitor (GABA receptor modulator, acyl-CoA binding protein)	-1.4651	2.93e-27
38	DHCR24	24-dehydrocholesterol reductase	-1.1227	4.48e-09
39	DHCR7	7-dehydrocholesterol reductase	-1.10578	5.69e-10
40	DHRS2	dehydrogenase/reductase (SDR family) member 2	-2.73165	1.2e-10
41	ECHDC2	enoyl CoA hydratase domain containing 2	-1.29512	1.39e-22
42	ESRRG	estrogen-related receptor gamma	-1.20486	5.51e-13
43	ETFA	electron-transfer-flavoprotein, alpha polypeptide	-1.62787	3.34e-19
44	FABP6	fatty acid binding protein 6, ileal	-1.16908	1.69e-18
45	FABP7	fatty acid binding protein 7, brain	-3.01099	5.8e-52
46	FAH	fumarylacetoacetate hydrolase (fumarylacetoacetase)	-1.50728	1.32e-20
47	FAM129A	family with sequence similarity 129, member A	-1.00017	8e-05
48	FAM5C	family with sequence similarity 5, member C	-1.58851	4.84e-13
49	FAR2	fatty acyl CoA reductase 2	-1.18173	7.69e-11
50	FDFT1	farnesyl-diphosphate farnesyltransferase 1	-1.10614	9.91e-14
51	FKBP5	FK506 binding protein 5	-1.68951	1.22e-28
52	FMO5	flavin containing monooxygenase 5	-1.1951	2.32e-13
53	G6PD	glucose-6-phosphate dehydrogenase	-1.47279	5.65e-24
54	GABRE	gamma-aminobutyric acid (GABA) A receptor, epsilon	-1.48382	2.95e-20
55	GALE	UDP-galactose-4-epimerase	-1.10059	2.07e-14
56	GGT1	gamma-glutamyltransferase 1	-2.12101	2.69e-42
57	GGTLC1	gamma-glutamyltransferase light chain 1	-1.36255	3.76e-38
58	GNMT	glycine N-methyltransferase	-1.13037	4.78e-23
59	GUSB	glucuronidase, beta	-1.64167	1.15e-31
60	H2BFS	H2B histone family, member S	-1.2191	2.54e-06
61	HIST1H2AE	histone cluster 1, H2ae	-1.04827	5.49e-06
62	HMGCS2	3-hydroxy-3-methylglutaryl-CoA synthase 2 (mitochondrial)	-3.42038	7.8e-27
63	HPD	4-hydroxyphenylpyruvate dioxygenase	-1.5992	8.36e-99
64	HPGD	hydroxyprostaglandin dehydrogenase 15-(NAD)	-2.75858	2.46e-51
65	HSD17B2	hydroxysteroid (17-beta) dehydrogenase 2	-1.43847	1.93e-21
66	IDH1	isocitrate dehydrogenase 1 (NADP+), soluble	-1.50875	4.34e-21
67	IDH2	isocitrate dehydrogenase 2 (NADP+), mitochondrial	-1.02575	2.3e-16
68	IDI1	isopentenyl-diphosphate delta isomerase 1	-1.41949	2.86e-27
69	IQGAP2	IQ motif containing GTPase activating protein 2	-1.52595	2.65e-16
70	KMO	kynurenine 3-monooxygenase (kynurenine 3-hydroxylase)	-1.81011	8.56e-28
71	KRT7	keratin 7	-1.30299	8e-12
72	KYNU	kynureninase (L-kynurenine hydrolase)	-1.90059	4.45e-46
73	LBP	lipopolysaccharide binding protein	-1.94133	1.38e-35
74	LIMCH1	LIM and calponin homology domains 1	-1.40741	6.13e-12
75	LTF	lactotransferrin	-2.77812	3.72e-09
76	MCCC1	methylcrotonoyl-CoA carboxylase 1 (alpha)	-1.19171	7.06e-21
77	MPHOSPH6	M-phase phosphoprotein 6	-1.56832	1.99e-36
78	MYBPC1	myosin binding protein C, slow type	-2.20119	6.6e-11
79	MYOM2	myomesin (M-protein) 2, 165kDa	-1.41757	5.49e-49
80	NAMPT	nicotinamide phosphoribosyltransferase	-1.74326	5.4e-21
81	ORM1	orosomucoid 1	-1.36236	4.38e-07
82	PAPSS2	3'-phosphoadenosine 5'-phosphosulfate synthase 2	-1.64118	1.42e-13
83	PDIA5	protein disulfide isomerase family A, member 5	-1.04473	2.38e-15
84	PDZK1IP1	PDZK1 interacting protein 1	-1.90218	2.15e-14
85	PERP	PERP, TP53 apoptosis effector	-1.07878	0.000275971
86	PGC	progastricsin (pepsinogen C)	-1.70142	1.43e-67
87	PIP	prolactin-induced protein	-3.35827	1.87e-13
88	PON3	paraoxonase 3	-2.10875	6.68e-16
89	PXMP4	peroxisomal membrane protein 4, 24kDa	-1.30162	8.39e-34
90	QPRT	quinolinate phosphoribosyltransferase	-1.35902	5.33e-18
91	S100A7	S100 calcium binding protein A7	-2.53061	1.11e-05
92	S100A8	S100 calcium binding protein A8	-1.86232	7.35e-08
93	S100A9	S100 calcium binding protein A9	-1.93173	1.15e-06
94	S100P	S100 calcium binding protein P	-1.45732	0.00691886
95	SAR1B	SAR1 homolog B (S. cerevisiae)	-1.02769	6.2e-13
96	SC4MOL	sterol-C4-methyl oxidase-like	-1.55449	3.29e-15
97	SCD	stearoyl-CoA desaturase (delta-9-desaturase)	-1.04714	5.51e-13
98	SCP2	sterol carrier protein 2	-1.10013	5.57e-13
99	SERHL2	serine hydrolase-like 2	-3.83379	3.62e-59
100	SLC26A3	solute carrier family 26, member 3	-1.1417	4.98e-27
101	SLPI	secretory leukocyte peptidase inhibitor	-3.05475	6.65e-24
102	SMPDL3A	sphingomyelin phosphodiesterase, acid-like 3A	-1.2215	5.59e-14
103	SRD5A1	steroid-5-alpha-reductase, alpha polypeptide 1 (3-oxo-5 alpha-steroid delta 4-dehydrogenase alpha 1)	-1.527	2.9e-29
104	TARP	TCR gamma alternate reading frame protein	-1.02985	2.53e-06
105	TFAP2B	transcription factor AP-2 beta (activating enhancer binding protein 2 beta)	-1.71931	7.79e-11
106	TRIM36	tripartite motif-containing 36	-1.18401	4.45e-19
107	TRIM68	tripartite motif-containing 68	-1.03516	3.63e-17
108	TRPV6	transient receptor potential cation channel, subfamily V, member 6	-1.0733	4.38e-31
109	TSPAN8	tetraspanin 8	-3.1705	4.65e-34
110	UGT2B28	UDP glucuronosyltransferase 2 family, polypeptide B28	-3.7534	2.18e-29
111	ZBTB16	zinc finger and BTB domain containing 16	-1.90384	2.29e-29
