# Supplementary material for: Identification of a Novel Luminal Molecular Subtype of Breast Cancer
Source: PLoS One. 2014 Jul 30;9(7):e103514. doi: 10.1371/journal.pone.0103514 (PMC4116208; doi:10.1371/journal.pone.0103514)
Supplement: Table S6 — Genes differentially expressed between Luminal-like and the other subtypes. Differentially expressed genes were found from pair-wise comparisons between Luminal-like and the rest of the molecular subtypes. Total of 710 genes were used for the analyses. (XLS) [file pone.0103514.s007.xls]

## Sheet: LuminalLike vs. Basal
	Gene Symbol	Gene Title	Log2[Fold Change]	Adj. p-value
	Up-regulated in Luminal-like
1	AGR2	anterior gradient homolog 2 (Xenopus laevis)	3.98864	4.43e-214
2	TFF1	trefoil factor 1	3.83015	6.88e-121
3	NAT1	N-acetyltransferase 1 (arylamine N-acetyltransferase)	3.03498	4.51e-129
4	TFF3	trefoil factor 3 (intestinal)	2.99526	1.53e-135
5	GATA3	GATA binding protein 3	2.84527	1.7e-297
6	SCUBE2	signal peptide, CUB domain, EGF-like 2	2.50834	5.48e-107
7	CRIP1	cysteine-rich protein 1 (intestinal)	2.34728	7.36e-148
8	CA12	carbonic anhydrase XII	2.29108	1.13e-277
9	MLPH	melanophilin	2.23494	5.78e-295
10	FOXA1	forkhead box A1	2.18601	1.43e-275
11	PIP	prolactin-induced protein	2.06321	4.9e-44
12	DNAJC12	DnaJ (Hsp40) homolog, subfamily C, member 12	1.97579	4.96e-88
13	SLC39A6	solute carrier family 39 (zinc transporter), member 6	1.9638	2.69e-140
14	XBP1	X-box binding protein 1	1.77751	2.68e-241
15	CPB1	carboxypeptidase B1 (tissue)	1.66733	4.71e-20
16	VAV3	vav 3 guanine nucleotide exchange factor	1.55432	1.72e-95
17	KRT18	keratin 18	1.5056	2.85e-159
18	GALNT7	UDP-N-acetyl-alpha-D-galactosamine:polypeptide N-acetylgalactosaminyltransferase 7 (GalNAc-T7)	1.4893	3.28e-86
19	EEF1A2	eukaryotic translation elongation factor 1 alpha 2	1.4674	8.12e-50
20	ASPN	asporin	1.45274	2.25e-31
21	FBP1	fructose-1,6-bisphosphatase 1	1.44944	2.46e-121
22	DUSP4	dual specificity phosphatase 4	1.39585	1.4e-47
23	PLAT	plasminogen activator, tissue	1.33394	1.05e-37
24	GSTM3	glutathione S-transferase mu 3 (brain)	1.30538	2.96e-39
25	GFRA1	GDNF family receptor alpha 1	1.30263	1.92e-53
26	PRSS23	protease, serine, 23	1.28735	1.05e-48
27	ABAT	4-aminobutyrate aminotransferase	1.26653	1.01e-94
28	RARRES3	retinoic acid receptor responder (tazarotene induced) 3	1.24037	4.81e-44
29	ACOX2	acyl-CoA oxidase 2, branched chain	1.19235	1.27e-45
30	IL6ST	interleukin 6 signal transducer (gp130, oncostatin M receptor)	1.18399	1.02e-94
31	SLC9A3R1	solute carrier family 9 (sodium/hydrogen exchanger), member 3 regulator 1	1.17489	5.92e-94
32	SEMA3C	sema domain, immunoglobulin domain (Ig), short basic domain, secreted, (semaphorin) 3C	1.16994	2.87e-77
33	NRIP1	nuclear receptor interacting protein 1	1.14981	2.82e-61
34	AR	androgen receptor	1.14662	5.25e-101
35	DNALI1	dynein, axonemal, light intermediate chain 1	1.14598	3.02e-89
36	CCND1	cyclin D1	1.14584	1.34e-50
37	LRRC17	leucine rich repeat containing 17	1.14416	9.68e-48
38	FABP4	fatty acid binding protein 4, adipocyte	1.14152	6.04e-17
39	SLC19A2	solute carrier family 19 (thiamine transporter), member 2	1.11593	5.57e-55
40	INPP4B	inositol polyphosphate-4-phosphatase, type II, 105kDa	1.11467	1.83e-62
41	SH3BGRL	SH3 domain binding glutamic acid-rich protein like	1.11243	6.73e-62
42	ANXA9	annexin A9	1.10787	2.61e-82
43	ALCAM	activated leukocyte cell adhesion molecule	1.10484	2.97e-48
44	MAGED2	melanoma antigen family D, 2	1.06749	3.34e-107
45	APOD	apolipoprotein D	1.06472	3.75e-20
46	MAPT	microtubule-associated protein tau	1.06271	2.85e-86
47	PECI	peroxisomal D3,D2-enoyl-CoA isomerase	1.05381	1.29e-84
48	TOM1L1	target of myb1 (chicken)-like 1	1.04607	9.76e-46
49	SERPINA5	serpin peptidase inhibitor, clade A (alpha-1 antiproteinase, antitrypsin), member 5	1.02159	1.94e-34
50	WWP1	WW domain containing E3 ubiquitin protein ligase 1	1.0163	1.48e-75
51	STC2	stanniocalcin 2	1.01102	1.79e-30
	Down-regulated in Luminal-like
1	SOX9	SRY (sex determining region Y)-box 9	-1.02302	2.69e-35
2	IFRD1	interferon-related developmental regulator 1	-1.03353	9.92e-112
3	PERP	PERP, TP53 apoptosis effector	-1.04206	1.84e-32
4	BCL11A	B-cell CLL/lymphoma 11A (zinc finger protein)	-1.04737	6.51e-183
5	DSC2	desmocollin 2	-1.0798	2.03e-151
6	APOBEC3B	apolipoprotein B mRNA editing enzyme, catalytic polypeptide-like 3B	-1.09824	5.04e-65
7	KLK5	kallikrein-related peptidase 5	-1.1167	8.3e-69
8	PADI2	peptidyl arginine deiminase, type II	-1.13171	1.03e-99
9	CHI3L2	chitinase 3-like 2	-1.1368	3.1e-74
10	NFIB	nuclear factor I/B	-1.14453	3.84e-85
11	CHI3L1	chitinase 3-like 1 (cartilage glycoprotein-39)	-1.15354	3.13e-65
12	MELK	maternal embryonic leucine zipper kinase	-1.15465	1.2e-112
13	UCHL1	ubiquitin carboxyl-terminal esterase L1 (ubiquitin thiolesterase)	-1.15912	1.23e-83
14	PHGDH	phosphoglycerate dehydrogenase	-1.17542	8.78e-127
15	LDHB	lactate dehydrogenase B	-1.18309	2.6e-77
16	CSRP2	cysteine and glycine-rich protein 2	-1.19062	1.1e-79
17	FABP7	fatty acid binding protein 7, brain	-1.2065	9.92e-73
18	GSTP1	glutathione S-transferase pi 1	-1.21626	7.27e-98
19	TCF7L1	transcription factor 7-like 1 (T-cell specific, HMG-box)	-1.24483	1e-145
20	FOXC1	forkhead box C1	-1.28517	6.22e-211
21	CALML5	calmodulin-like 5	-1.28899	2.19e-27
22	COL9A3	collagen, type IX, alpha 3	-1.29034	5.39e-77
23	IMPA2	inositol(myo)-1(or 4)-monophosphatase 2	-1.30208	3.41e-90
24	KRT14	keratin 14	-1.30714	1.17e-20
25	TTK	TTK protein kinase	-1.32616	1.86e-137
26	KRT15	keratin 15	-1.32879	1.08e-21
27	TM4SF1	transmembrane 4 L six family member 1	-1.33161	1.48e-66
28	ANP32E	acidic (leucine-rich) nuclear phosphoprotein 32 family, member E	-1.37332	1.41e-138
29	MIA	melanoma inhibitory activity	-1.39133	2.89e-126
30	VGLL1	vestigial like 1 (Drosophila)	-1.43306	9.04e-151
31	KRT17	keratin 17	-1.45832	2.5e-61
32	CDH3	cadherin 3, type 1, P-cadherin (placental)	-1.50239	8.96e-106
33	KRT6B	keratin 6B	-1.52734	5.56e-105
34	CRYAB	crystallin, alpha B	-1.57636	2.09e-91
35	CRABP1	cellular retinoic acid binding protein 1	-1.6533	5.28e-54
36	SLPI	secretory leukocyte peptidase inhibitor	-1.6624	1.77e-60
37	KRT5	keratin 5	-1.70302	4.76e-71
38	KRT23	keratin 23 (histone deacetylase inducible)	-1.81966	4.85e-62
39	SERPINB5	serpin peptidase inhibitor, clade B (ovalbumin), member 5	-1.82425	4.25e-108
40	RARRES1	retinoic acid receptor responder (tazarotene induced) 1	-1.95524	1.03e-99
41	MMP7	matrix metallopeptidase 7 (matrilysin, uterine)	-2.11938	4.15e-84
42	SFRP1	secreted frizzled-related protein 1	-2.18778	2.31e-134
43	EN1	engrailed homeobox 1	-2.3245	1.3e-210
44	GABRP	gamma-aminobutyric acid (GABA) A receptor, pi	-3.40268	2.85e-184

## Sheet: LuminalLike vs. Claudin
	Gene Symbol	Gene Title	Log2[Fold Change]	Adj. p-value
	Up-regulated in Luminal-like
1	TFF1	trefoil factor 1	2.47361	4.55e-24
2	AGR2	anterior gradient homolog 2 (Xenopus laevis)	2.37484	2.23e-40
3	GATA3	GATA binding protein 3	2.0848	9.42e-90
4	NAT1	N-acetyltransferase 1 (arylamine N-acetyltransferase)	2.01659	2.89e-27
5	TFF3	trefoil factor 3 (intestinal)	1.96168	4.63e-28
6	KRT19	keratin 19	1.85087	2.24e-37
7	KRT18	keratin 18	1.78594	1.34e-98
8	SLC39A6	solute carrier family 39 (zinc transporter), member 6	1.65042	4.06e-46
9	SCUBE2	signal peptide, CUB domain, EGF-like 2	1.5759	4.38e-20
10	CA12	carbonic anhydrase XII	1.51456	4.69e-68
11	DNAJC12	DnaJ (Hsp40) homolog, subfamily C, member 12	1.50023	5.07e-23
12	TRPS1	trichorhinophalangeal syndrome I	1.48125	5.58e-34
13	TOM1L1	target of myb1 (chicken)-like 1	1.4139	9.1e-34
14	FOXA1	forkhead box A1	1.38973	8.57e-63
15	SLC19A2	solute carrier family 19 (thiamine transporter), member 2	1.35985	1.1e-33
16	SERPINA3	serpin peptidase inhibitor, clade A (alpha-1 antiproteinase, antitrypsin), member 3	1.34103	1.32e-15
17	MLPH	melanophilin	1.31026	1.78e-59
18	EEF1A2	eukaryotic translation elongation factor 1 alpha 2	1.28527	1.1e-16
19	CRIP1	cysteine-rich protein 1 (intestinal)	1.24991	3.2e-21
20	IGFBP2	insulin-like growth factor binding protein 2, 36kDa	1.2192	4.61e-16
21	TPD52	tumor protein D52	1.2157	2.46e-38
22	CRABP2	cellular retinoic acid binding protein 2	1.20606	3.17e-19
23	TOB1	transducer of ERBB2, 1	1.16596	4.44e-33
24	SLC9A3R1	solute carrier family 9 (sodium/hydrogen exchanger), member 3 regulator 1	1.12572	7.23e-38
25	CPB1	carboxypeptidase B1 (tissue)	1.11383	0.000142205
26	GFRA1	GDNF family receptor alpha 1	1.08554	2.32e-16
27	XBP1	X-box binding protein 1	1.07685	2.61e-48
28	VAV3	vav 3 guanine nucleotide exchange factor	1.07505	3.4e-21
29	CCND1	cyclin D1	1.04395	3.16e-18
30	MUC1	mucin 1, cell surface associated	1.03515	2.99e-15
31	CDH1	cadherin 1, type 1, E-cadherin (epithelial)	1.01515	7e-19
32	GSTM3	glutathione S-transferase mu 3 (brain)	1.00089	1.85e-10
	Down-regulated in Luminal-like
1	CXCL9	chemokine (C-X-C motif) ligand 9	-1.01009	7.63e-09
2	ADH1B	alcohol dehydrogenase 1B (class I), beta polypeptide	-1.03273	1.86e-18
3	GPX3	glutathione peroxidase 3 (plasma)	-1.04488	6.89e-20
4	CAV1	caveolin 1, caveolae protein, 22kDa	-1.05007	4.36e-25
5	IGJ	immunoglobulin J polypeptide, linker protein for immunoglobulin alpha and mu polypeptides	-1.05852	6.32e-09
6	PLAC8	placenta-specific 8	-1.0971	3.77e-26
7	RARRES1	retinoic acid receptor responder (tazarotene induced) 1	-1.1057	1.99e-15
8	ANXA1	annexin A1	-1.11871	6.39e-26
9	LPL	lipoprotein lipase	-1.2168	6.72e-21
10	FABP4	fatty acid binding protein 4, adipocyte	-1.68303	1.3e-14

## Sheet: LuminalLike vs. HER2
	Gene Symbol	Gene Title	Log2[Fold Change]	Adj. p-value
	Up-regulated in Luminal-like
1	TFF1	trefoil factor 1	2.47525	3.25e-24
2	SCUBE2	signal peptide, CUB domain, EGF-like 2	2.13842	3.65e-35
3	NAT1	N-acetyltransferase 1 (arylamine N-acetyltransferase)	2.11893	6.21e-30
4	CPB1	carboxypeptidase B1 (tissue)	1.72907	2.91e-09
5	SERPINA3	serpin peptidase inhibitor, clade A (alpha-1 antiproteinase, antitrypsin), member 3	1.63259	2.79e-22
6	GATA3	GATA binding protein 3	1.51676	5.47e-51
7	DNAJC12	DnaJ (Hsp40) homolog, subfamily C, member 12	1.38276	7.22e-20
8	CA12	carbonic anhydrase XII	1.34117	5.23e-55
9	SLC39A6	solute carrier family 39 (zinc transporter), member 6	1.31954	1.2e-30
10	STC2	stanniocalcin 2	1.23378	1.23e-18
11	GFRA1	GDNF family receptor alpha 1	1.17264	8.28e-19
12	TFF3	trefoil factor 3 (intestinal)	1.12845	2.37e-10
13	TRPS1	trichorhinophalangeal syndrome I	1.03712	1.02e-17
	Down-regulated in Luminal-like
1	SDC1	syndecan 1	-1.05102	2.69e-18
2	RRM2	ribonucleotide reductase M2	-1.09009	5.18e-27
3	PADI2	peptidyl arginine deiminase, type II	-1.09766	2.37e-41
4	PSMD3	proteasome (prosome, macropain) 26S subunit, non-ATPase, 3	-1.12371	7.5e-31
5	FGG	fibrinogen gamma chain	-1.14612	1.71e-17
6	CP	ceruloplasmin (ferroxidase)	-1.15046	7.81e-14
7	ERBB2	v-erb-b2 erythroblastic leukemia viral oncogene homolog 2, neuro/glioblastoma derived oncogene homolog (avian)	-1.31986	3.85e-57
8	SLPI	secretory leukocyte peptidase inhibitor	-1.51699	7.38e-22
9	S100P	S100 calcium binding protein P	-1.54787	2.31e-10
10	GRB7	growth factor receptor-bound protein 7	-1.59302	3.39e-77
11	MMP1	matrix metallopeptidase 1 (interstitial collagenase)	-1.69148	1.54e-19
12	S100A8	S100 calcium binding protein A8	-1.85779	3.04e-27
13	CALML5	calmodulin-like 5	-2.02961	1.02e-26
14	S100A9	S100 calcium binding protein A9	-2.05026	6.2e-26

## Sheet: LuminalLike vs. Luminal A
	Gene Symbol	Gene Title	Log2[Fold Change]	Adj. p-value
	Up-regulated in Luminal-like
1	CXCL9	chemokine (C-X-C motif) ligand 9	1.22308	5.84e-31
2	MMP1	matrix metallopeptidase 1 (interstitial collagenase)	1.09291	2.06e-22
	Down-regulated in Luminal-like
1	PSD3	pleckstrin and Sec7 domain containing 3	-1.14242	1.38e-52
2	DNAJC12	DnaJ (Hsp40) homolog, subfamily C, member 12	-1.15631	1.74e-36
3	LTF	lactotransferrin	-1.29785	4.33e-20
4	GRIA2	glutamate receptor, ionotropic, AMPA 2	-1.31566	5.02e-26
5	STC2	stanniocalcin 2	-1.32959	4.48e-54
6	NAT1	N-acetyltransferase 1 (arylamine N-acetyltransferase)	-1.44653	7.05e-38
7	SCUBE2	signal peptide, CUB domain, EGF-like 2	-1.68647	1.43e-57
8	PIP	prolactin-induced protein	-1.70688	1.11e-33

## Sheet: LuminalLike vs. Luminal B
	Gene Symbol	Gene Title	Log2[Fold Change]	Adj. p-value
	Up-regulated in Luminal-like
1	LTF	lactotransferrin	1.04134	1.24e-10
	Down-regulated in Luminal-like
1	SLC39A6	solute carrier family 39 (zinc transporter), member 6	-1.00282	3.41e-36
2	GRIA2	glutamate receptor, ionotropic, AMPA 2	-1.0651	7.82e-14
3	SLC19A2	solute carrier family 19 (thiamine transporter), member 2	-1.07148	3.02e-42
4	DNAJC12	DnaJ (Hsp40) homolog, subfamily C, member 12	-1.17812	5.17e-29
5	CPB1	carboxypeptidase B1 (tissue)	-1.26391	2.35e-10

## Sheet: LuminalLike vs. Normal-like
	Gene Symbol	Gene Title	Log2[Fold Change]	Adj. p-value
	Up-regulated in Luminal-like
1	CKS2	CDC28 protein kinase regulatory subunit 2	1.23887	8.06e-56
2	RRM2	ribonucleotide reductase M2	1.2312	1.15e-59
3	TOP2A	topoisomerase (DNA) II alpha 170kDa	1.2028	1.65e-46
4	MMP1	matrix metallopeptidase 1 (interstitial collagenase)	1.17481	7.93e-18
5	PRC1	protein regulator of cytokinesis 1	1.11252	3.4e-59
6	CCNB1	cyclin B1	1.06683	1.09e-61
7	HN1	hematological and neurological expressed 1	1.05374	6.44e-57
8	COL11A1	collagen, type XI, alpha 1	1.01521	1.12e-12
9	MLF1IP	MLF1 interacting protein	1.00002	6.8e-37
	Down-regulated in Luminal-like
1	ACTG2	actin, gamma 2, smooth muscle, enteric	-1.01643	3.94e-30
2	ITM2A	integral membrane protein 2A	-1.01674	4.07e-44
3	CLDN8	claudin 8	-1.01843	1.77e-38
4	SLPI	secretory leukocyte peptidase inhibitor	-1.01965	8.77e-19
5	LPL	lipoprotein lipase	-1.03232	1.57e-27
6	ADH1B	alcohol dehydrogenase 1B (class I), beta polypeptide	-1.04921	8.82e-34
7	IGF1	insulin-like growth factor 1 (somatomedin C)	-1.06957	1.91e-72
8	CAV1	caveolin 1, caveolae protein, 22kDa	-1.07151	2.08e-46
9	TCN1	transcobalamin I (vitamin B12 binding protein, R binder family)	-1.07233	2.57e-16
10	MMP7	matrix metallopeptidase 7 (matrilysin, uterine)	-1.10409	1.33e-19
11	PTN	pleiotrophin	-1.16978	5.14e-80
12	TGFBR3	transforming growth factor, beta receptor III	-1.17288	3.4e-31
13	IGJ	immunoglobulin J polypeptide, linker protein for immunoglobulin alpha and mu polypeptides	-1.2067	1.42e-19
14	PIP	prolactin-induced protein	-1.29128	3.56e-14
15	ID4	inhibitor of DNA binding 4, dominant negative helix-loop-helix protein	-1.29187	3.25e-75
16	CRYAB	crystallin, alpha B	-1.35346	2.02e-53
17	KRT17	keratin 17	-1.42158	1.48e-44
18	APOD	apolipoprotein D	-1.43204	4.28e-26
19	FABP4	fatty acid binding protein 4, adipocyte	-1.49994	6.5e-21
20	KIT	v-kit Hardy-Zuckerman 4 feline sarcoma viral oncogene homolog	-1.56377	7.99e-58
21	LTF	lactotransferrin	-1.79029	3.34e-25
22	KRT5	keratin 5	-1.83661	6.3e-62
23	GABRP	gamma-aminobutyric acid (GABA) A receptor, pi	-2.15822	1.45e-66
24	KRT15	keratin 15	-2.26993	1.37e-43
25	SFRP1	secreted frizzled-related protein 1	-2.32921	4.21e-116
26	KRT14	keratin 14	-2.63235	6.97e-56

## Sheet: LuminalLike vs. mApo
	Gene Symbol	Gene Title	Log2[Fold Change]	Adj. p-value
	Up-regulated in Luminal-like
1	TFF1	trefoil factor 1	2.70523	1.06e-08
2	TRPS1	trichorhinophalangeal syndrome I	2.19902	9.99e-22
3	CRABP2	cellular retinoic acid binding protein 2	2.11131	1.54e-16
4	GATA3	GATA binding protein 3	2.01356	1.81e-26
5	IGFBP2	insulin-like growth factor binding protein 2, 36kDa	1.59251	4.93e-08
6	TFF3	trefoil factor 3 (intestinal)	1.57309	7.18e-06
7	IFIT1	interferon-induced protein with tetratricopeptide repeats 1	1.44483	1.52e-05
8	CRIP1	cysteine-rich protein 1 (intestinal)	1.4287	2.47e-08
9	NAT1	N-acetyltransferase 1 (arylamine N-acetyltransferase)	1.42101	0.000118964
10	IFI27	interferon, alpha-inducible protein 27	1.40244	5.71e-05
11	DNAJC12	DnaJ (Hsp40) homolog, subfamily C, member 12	1.34957	6.09e-06
12	AGL	amylo-alpha-1, 6-glucosidase, 4-alpha-glucanotransferase	1.33323	2.58e-06
13	MX1	myxovirus (influenza virus) resistance 1, interferon-inducible protein p78 (mouse)	1.23767	2.69e-05
14	SLC39A6	solute carrier family 39 (zinc transporter), member 6	1.21068	4.82e-08
15	SERPINA3	serpin peptidase inhibitor, clade A (alpha-1 antiproteinase, antitrypsin), member 3	1.20377	0.000354364
16	PRSS23	protease, serine, 23	1.16733	1.79e-05
17	S100A14	S100 calcium binding protein A14	1.15813	7.64e-08
18	ARNT2	aryl-hydrocarbon receptor nuclear translocator 2	1.13657	3.81e-07
19	SERPINA5	serpin peptidase inhibitor, clade A (alpha-1 antiproteinase, antitrypsin), member 5	1.11976	1.82e-05
20	IL6ST	interleukin 6 signal transducer (gp130, oncostatin M receptor)	1.08749	8.62e-11
21	CCND1	cyclin D1	1.0813	4.67e-06
22	ANP32E	acidic (leucine-rich) nuclear phosphoprotein 32 family, member E	1.08055	2.3e-12
23	MAOB	monoamine oxidase B	1.07111	0.000128937
24	PLAT	plasminogen activator, tissue	1.02426	0.00219262
25	GFRA1	GDNF family receptor alpha 1	1.0171	0.000112475
26	STC2	stanniocalcin 2	1.01616	0.000294402
27	IFITM1	interferon induced transmembrane protein 1 (9-27)	1.00091	3.81e-07
	Down-regulated in Luminal-like
1	IDH2	isocitrate dehydrogenase 2 (NADP+), mitochondrial	-1.02575	6.16e-17
2	ACADM	acyl-CoA dehydrogenase, C-4 to C-12 straight chain	-1.04034	7.21e-12
3	SCD	stearoyl-CoA desaturase (delta-9-desaturase)	-1.04714	1.47e-13
4	HIST1H2AE	histone cluster 1, H2ae	-1.04827	1.78e-06
5	TRPV6	transient receptor potential cation channel, subfamily V, member 6	-1.0733	1.34e-31
6	PERP	PERP, TP53 apoptosis effector	-1.07878	9.83e-05
7	GALE	UDP-galactose-4-epimerase	-1.10059	5.28e-15
8	DHCR7	7-dehydrocholesterol reductase	-1.10578	1.69e-10
9	CRYAB	crystallin, alpha B	-1.11909	1.39e-06
10	CRAT	carnitine O-acetyltransferase	-1.17071	3.45e-17
11	CLU	clusterin	-1.19291	1.68e-06
12	FMO5	flavin containing monooxygenase 5	-1.1951	6.08e-14
13	H2BFS	H2B histone family, member S	-1.2191	8.25e-07
14	KRT7	keratin 7	-1.30299	2.3e-12
15	QPRT	quinolinate phosphoribosyltransferase	-1.35902	1.38e-18
16	HSD17B2	hydroxysteroid (17-beta) dehydrogenase 2	-1.43847	5.39e-22
17	S100P	S100 calcium binding protein P	-1.45732	0.00330817
18	DBI	diazepam binding inhibitor (GABA receptor modulator, acyl-CoA binding protein)	-1.4651	9.39e-28
19	GABRE	gamma-aminobutyric acid (GABA) A receptor, epsilon	-1.48382	7.46e-21
20	AQP3	aquaporin 3 (Gill blood group)	-1.50436	6.18e-18
21	FAH	fumarylacetoacetate hydrolase (fumarylacetoacetase)	-1.50728	3.44e-21
22	IQGAP2	IQ motif containing GTPase activating protein 2	-1.52595	6.67e-17
23	MPHOSPH6	M-phase phosphoprotein 6	-1.56832	7.05e-37
24	ETFA	electron-transfer-flavoprotein, alpha polypeptide	-1.62787	8.32e-20
25	PAPSS2	3'-phosphoadenosine 5'-phosphosulfate synthase 2	-1.64118	3.78e-14
26	GUSB	glucuronidase, beta	-1.64167	3.46e-32
27	TFAP2B	transcription factor AP-2 beta (activating enhancer binding protein 2 beta)	-1.71931	2.33e-11
28	ALCAM	activated leukocyte cell adhesion molecule	-1.77931	3.96e-15
29	S100A8	S100 calcium binding protein A8	-1.86232	2.19e-08
30	KYNU	kynureninase (L-kynurenine hydrolase)	-1.90059	1.81e-46
31	S100A9	S100 calcium binding protein A9	-1.93173	3.68e-07
32	LBP	lipopolysaccharide binding protein	-1.94133	3.85e-36
33	ACSL1	acyl-CoA synthetase long-chain family member 1	-1.95693	1.39e-21
34	PON3	paraoxonase 3	-2.10875	1.54e-16
35	CALML5	calmodulin-like 5	-2.2562	6.62e-10
36	CLDN8	claudin 8	-2.74483	1.26e-41
37	LTF	lactotransferrin	-2.77812	1.11e-09
38	FABP7	fatty acid binding protein 7, brain	-3.01099	2.87e-52
39	SLPI	secretory leukocyte peptidase inhibitor	-3.05475	1.93e-24
40	PIP	prolactin-induced protein	-3.35827	4.82e-14
41	HMGCS2	3-hydroxy-3-methylglutaryl-CoA synthase 2 (mitochondrial)	-3.42038	2.15e-27
42	APOD	apolipoprotein D	-3.47121	5.38e-23
